# Supplementary material for: Anti-folate drug resistance in Africa: meta-analysis of reported dihydrofolate reductase (dhfr) and dihydropteroate synthase (dhps) mutant genotype frequencies in African Plasmodium falciparum parasite populations
Source: Malar J. 2010 Aug 30;9:247. doi: 10.1186/1475-2875-9-247 (PMC2940896; doi:10.1186/1475-2875-9-247)
Supplement: Additional file 1 — Mutant Allele Frequency (MAF) Database. The data provided show the mutant allele frequency reported in each study, organized by country in alphabetical order [file 1475-2875-9-247-S1.XLS]

## Sheet: Additional File 1
	Table 1: Mutant Allele Frequency (MAF) Database
					dhfr							dhps
ID	Angola	Age	Mixed	Year	A16V	C50R	N51I	C59R	S108N	S108T	I164L	S436A	S436F	S436C	A437G	K540E	A581G	A613S	A613T
217	Luanda	R: 1-16yr	Split	N/A				0.330827								0.111588
ID	Burkina Faso	Age	Mixed	Year	A16V	C50R	N51I	C59R	S108N	S108T	I164L	S436A	S436F	S436C	A437G	K540E	A581G	A613S	A613T
93	Bobo-Dioulasso	R: ≥6mo, Md: 4.1yr	Combined	2004			0.425	0.4	0.45		0				0.6875	0
ID	Cameroon	Age	Mixed	Year	A16V	C50R	N51I	C59R	S108N	S108T	I164L	S436A	S436F	S436C	A437G	K540E	A581G	A613S	A613T
20	Yaounde	N/A	N/A	1994-5								0.65625	0.03125		0.21875		0	0.03125	0
78	Yaounde	Adult	Excluded	1995	0		0.5	0.666667	0.833333	0	0	0.666667	0	0	0.166667	0	0	0	0
121	Yaounde	R: ≥5yr	Split	1995	0		0.4875	0.578313	0.627907	0	0	0.547619	0.0238095	0.0119048	0.3375	0	0	0.0263158	0
108	Bertoua	R: 6-59mo	Excluded	1999	0	0	0.431373	0.470588	0.490196	0	0
109	Yaounde	R: 6-59mo	Excluded	1999	0	0	0.733333	0.822222	0.866667	0	0
110	Eseka	R: 6-59mo	Excluded	1999	0	0	0.695652	0.804348	0.826087	0	0
111	Doula	R: 6-59mo	Excluded	1999	0	0	0.882353	0.941176	1	0	0
134	Maroua	R: ≤10yr	Excluded	2000	0	0	0.178947	0.284211	0.442105	0	0
130	Ndop	R: ≤10yr	Excluded	2000	0	0	0.745763	0.830508	0.881356	0	0
131	Bafoussam	R: ≤10yr	Excluded	2000	0	0	0.897959	0.959184	0.989796	0	0
21	Yaounde	R: ≥12yr	Excluded	2000-1	0	0	0.81746	0.904762	0.920635	0	0
123	Hevecam (Niete)	R: 5-10yr	Excluded	2001	0	0	0.878788	0.939394	0.969697	0	0
132	Ngaoundere	R: ≤10yr	Excluded	2001	0	0	0.287879	0.318182	0.363636	0	0
133	Garoua	R: ≤10yr	Excluded	2001	0	0	0.142857	0.253968	0.31746	0	0
124	Djoum	R: ≤10yr	Excluded	2001	0	0	0.984848	0.954545	0.984848	0	0
125	Sangmelima	R: 5-10yr	Excluded	2001	0	0	0.946429	0.946429	0.946429	0	0
126	Mengang	R: 5-10yr	Excluded	2001	0	0	0.809524	0.809524	0.952381	0	0
128	Hevecam (Niete)	R: ≤10yr	Excluded	2001	0	0	0.913793	0.965517	0.965517	0	0
129	Manjo	R: ≤10yr	Excluded	2002	0	0	0.985507	1	1	0	0
127	Bertoua	R: ≤10yr	Excluded	2003	0	0	0.75	0.76875	0.76875	0	0
186	Yaounde	R: ≤10yr	N/A	2003	0	0				0	0					0
187	Garoua	R: ≤10yr	N/A	2003	0	0				0	0					0
112	Yaounde	R: ≥12yr	Separate	2004-5		0	0.912371	0.943299	0.948454	0	0
ID	Central African Republic	Age	Mixed	Year	A16V	C50R	N51I	C59R	S108N	S108T	I164L	S436A	S436F	S436C	A437G	K540E	A581G	A613S	A613T
90	Bangui	R: 1-80yr, Me: 25yr	Split	2004	0	0.72043	0.616505	0.669951	0.716578	0.00534759	0.0111732	0.669643			0.173469	0.0510204	0	0
ID	Comoros	Age	Mixed	Year	A16V	C50R	N51I	C59R	S108N	S108T	I164L	S436A	S436F	S436C	A437G	K540E	A581G	A613S	A613T
226	Moroni, Grand Comore	R: 8mo-9yr, Me: 3.6yr	N/A	2001					0.5	0
ID	Cote d' Ivoire	Age	Mixed	Year	A16V	C50R	N51I	C59R	S108N	S108T	I164L	S436A	S436F	S436C	A437G	K540E	A581G	A613S	A613T
102	Abidjan, Yopougon District	R: 6-59mo	N/A	2000-1	0		0.228814	0.262712	0.389831	0	0	0.457627	0.0677966	0.0169492	0.516949	0	0	0.254237	0
ID	Congo	Age	Mixed	Year	A16V	C50R	N51I	C59R	S108N	S108T	I164L	S436A	S436F	S436C	A437G	K540E	A581G	A613S	A613T
185	Brazzaville	R: 6-59mo	N/A	2003-4			0.975	0.6625	0.9875		0	0.125			0.85	0
ID	Democratic Republic of Congo	Age	Mixed	Year	A16V	C50R	N51I	C59R	S108N	S108T	I164L	S436A	S436F	S436C	A437G	K540E	A581G	A613S	A613T
156	Rutshuru, near Rwandan border	R: 6-59mo	Split	2002			0.932039	0.559322	0.99		0	0.04	0	0.00520833	0.57377	0.581197	0.265487	0
56	Shabunda, South Kivu Province	R: 6-59mo	Excluded	2004		0	0.85443	0.5	0.924051			0.242938			0.457627	0.451977
ID	Equitorial Guinea	Age	Mixed	Year	A16V	C50R	N51I	C59R	S108N	S108T	I164L	S436A	S436F	S436C	A437G	K540E	A581G	A613S	A613T
3	Equitorial Guinea	R: 25-60yr, Me: 35.5yr	N/A	N/A	0.25		0.833333	0.833333	0.916667		0	0.166667			0.75			0.0833333
ID	Ethiopia	Age	Mixed	Year	A16V	C50R	N51I	C59R	S108N	S108T	I164L	S436A	S436F	S436C	A437G	K540E	A581G	A613S	A613T
80	Jimma	N/A	N/A	2004	0		1	0.540323	1	0	0	0	0	0	1	1	0.016129	0	0
101	Dilla	R: 0.66-60yr, Md: 17yr	Split	2004			0.971014	0.898551	1			0			0.971014	0.971014	0	0
ID	Gabon	Age	Mixed	Year	A16V	C50R	N51I	C59R	S108N	S108T	I164L	S436A	S436F	S436C	A437G	K540E	A581G	A613S	A613T
77	Lambarene	R: ≤15yr	Split	1995-6			0.468354	0.441558	0.466667			0.222222	0	0	0.277778	0	0	0
216	Franceville, Haut-Ogooue Province	R: 1-64yr	Split	1998					0.51773	0.0070922		0.5			0.368421	0	0	0	0
30	Bakoumba, Haut-Ogooue Province	R: 0.5-10yr	Split	2000			0.83871	0.589474	0.690476			0.324786			0.598291	0	0
218	Oyem, Woleu-Ntem Province	R: 6-59mo, Me: 32.2mo	N/A	2005												0
ID	The Gambia	Age	Mixed	Year	A16V	C50R	N51I	C59R	S108N	S108T	I164L	S436A	S436F	S436C	A437G	K540E	A581G	A613S	A613T
74	Fajara	N/A	Excluded	1990					0.162162
75	Fajara	N/A	Excluded	1995					0.48
76	Fajara	N/A	Excluded	1996					0.41
210	Farafenni Station, Fajara region	R: 0.5-10yr	Combined	2001			0.71	0.75	0.83						0.49
ID	Ghana	Age	Mixed	Year	A16V	C50R	N51I	C59R	S108N	S108T	I164L	S436A	S436F	S436C	A437G	K540E	A581G	A613S	A613T
36	Agogo	Pregnant women	Yes	1998	0		0.42638	0.736196	0.806748	0.0828221	0
208	Bodomase, Ashanti Region	Healthy Adults	N/A	2001			0.75641	0.777778	1						0.960526	0.881579
4	Tamale, Ghana	R: 6-59mo	Split	2002	0		0.45	0.575221	0.642857	0	0	0.686441			0.774775	0.00787402	0.00793651	0.0961538
50	Tamale, Ghana	R: 6-59mo, Md: 28.5mo	Combined	2002	0		0.6	0.67	0.74	0	0
209	Bodomase, Ashanti Region	Healthy Adults	N/A	2003			0.666667	0.797619	0.870588						0.893333	0.0133333
ID	Guinea	Age	Mixed	Year	A16V	C50R	N51I	C59R	S108N	S108T	I164L	S436A	S436F	S436C	A437G	K540E	A581G	A613S	A613T
100	Laine	R: 6-59mo	Excluded	2004			0.851351	0.864865	0.864865			0.526316			0.657895	0.0701754
ID	Guinea-Bissau	Age	Mixed	Year	A16V	C50R	N51I	C59R	S108N	S108T	I164L	S436A	S436F	S436C	A437G	K540E	A581G	A613S	A613T
2	Bissau	R: 1.3-15.5yr, Md: 5.3yr	Split	2001			0.490196	0.41	0.5			0.257426	0		0.28	0
ID	Kenya	Age	Mixed	Year	A16V	C50R	N51I	C59R	S108N	S108T	I164L	S436A	S436F	S436C	A437G	K540E	A581G	A613S	A613T
168	Kilifi	Children	Excluded	1987			0	0	0
170	Kilifi	Children	Excluded	1993			0.333333	0.5	0.666667
25	Kilifi	N/A	N/A	1993		0	0.642857	0.553571	0.803571		0	0.0714286	0		0.178571		0	0	0
171	Kilifi	Children	Excluded	1994			0.75	0.5	1
40	Kilifi	R: 6-71mo	Combined	1993-5								0.477612			0.58209	0.104478		0.328358
96b	Kilifi	R: 6-71mo	Separate	1993-5	0		0.304348	0.375	0.48	0	0	0	0	0	0.173913	0.136364	0	0	0
173	Kilifi	R: 6-71mo	Excluded	1993-5			0.454545	0.454545	0.727273
172	Kilifi	Children	Excluded	1995			0	0	0
174	Kilifi	N/A	Excluded	1997			0.6	0.1	0.8
10	Tiwi	R: 0.5-21yr	Split	1997-8	0		0.2	0.526316	0.680851		0	0.15	0		0.317073	0.319149	0	0	0
95	Mosoriot	R: 0.7-31yr	Split	1997-8	0		0.047619	0.142857	0.571429		0	0.217391	0		0.181818	0.142857	0	0	0
175	Kilifi	N/A	Excluded	1998			0.615385	0.692308	0.846154
55	Kilifi	R: 3-71mo	Split	1997-9			0.6	0.423077	0.768116		0	0.0895522			0.279412	0.231884	0	0
176	Kilifi	N/A	Excluded	1999			0.916667	0.666667	0.916667
177	Kilifi	N/A	Excluded	2000			0.8	0.5	0.9
178	Kilifi	N/A	Excluded	2001			0.857143	0.714286	0.928571
179	Kilifi	N/A	Excluded	2002			0.733333	0.933333	0.933333
180	Kilifi	N/A	Excluded	2003			0.769231	0.846154	0.923077
181	Kilifi	N/A	Excluded	2004			1	0.888889	1
182	Kilifi	N/A	Excluded	2005			0.941176	0.764706	0.941176
220	Kombewa	N/A	Split	2005	0	0	0.98	0.817308	1	0	0	0	0.04		0.942308	0.890909	0	0
221	Kombewa	R: 6-14yr	Split	2005	0	0	0.96	0.772727	1	0	0	0	0.02		0.952381	0.952381	0	0
222	Kakamega	N/A	Split	2005	0	0	0.98	0.882353	1	0	0	0	0.04		0.923077	0.923077	0	0
223	Kakamega	R: 6-14yr	Split	2005	0	0	0.98	0.803738	1	0	0	0	0.04		0.934579	0.917431	0	0
224	Kisii	N/A	Split	2005	0	0	0.96	0.901961	1	0	0	0	0.02		0.882353	0.882353	0	0
225	Kisii	R: 6-14yr	Split	2005	0	0	0.95	0.86	1	0	0	0	0.02		0.93	0.93	0	0
183	Kilifi	N/A	Excluded	2006			0.842105	0.868421	0.973684
ID	Liberia	Age	Mixed	Year	A16V	C50R	N51I	C59R	S108N	S108T	I164L	S436A	S436F	S436C	A437G	K540E	A581G	A613S	A613T
16	Harper	R: 6-59mo	Split	2000											0.578947
ID	Madagascar	Age	Mixed	Year	A16V	C50R	N51I	C59R	S108N	S108T	I164L	S436A	S436F	S436C	A437G	K540E	A581G	A613S	A613T
13	Antananarivo	N/A	Split	1999-0					0	0
ID	Malawi	Age	Mixed	Year	A16V	C50R	N51I	C59R	S108N	S108T	I164L	S436A	S436F	S436C	A437G	K540E	A581G	A613S	A613T
26	Karonga	N/A	N/A	1995-6		0	1	0.888889	0.962963		0	0.0697674	0		0.619048		0	0	0
22	Blantyre	R: 3-72mo	N/A	1997-9							0						0	0	0
17	Salima	Mixed	Yes	2000	0		0.952381	0.952381	0.982036	0	0	0	0		0.880952	0.958333	0	0	0
155	Blantyre	Adults	Split	2001-3			0.866071	0.897196	0.970588		0.0454545				0.904762	0.882883	0.0344828	0.0114943
113	Mzimba	Mixed	Split	2005			1	1	1		0				0.909091	0.90566
114	Dedza	Mixed	Split	2005			1	1	1		0				0.961538	0.980769
115	Blantyre	Mixed	Split	2005			0.961538	0.948718	0.974359		0				0.909091	0.924051
ID	Mali	Age	Mixed	Year	A16V	C50R	N51I	C59R	S108N	S108T	I164L	S436A	S436F	S436C	A437G	K540E	A581G	A613S	A613T
96a	Sotuba	N/A	Split	1993-4	0		0.1	0.1	0.1	0	0	0	0	0	1	0	1	0	0
96c	Bancoumana	N/A	Split	1993-4	0		0.142857	0.142857	0.142857	0	0	0.363636	0	0	0.666667	0	0.538462	0	0
24	Bamako	N/A	N/A	1995		0	0.0535714	0.122807	0.155172		0	0.603448	0.118644		0.25		0
122	Bamako	R: 0.5-9yr	N/A	1995				0.125	0.15		0	0.553	0.14		0.28			0.19
54	Tieneguebougou	R: 2-12yr	N/A	1996			0.0420168	0.109244	0.128		0
79	Kidal	N/A	N/A	1999			0.3	0.35	0.45
ID	Mauritania	Age	Mixed	Year	A16V	C50R	N51I	C59R	S108N	S108T	I164L	S436A	S436F	S436C	A437G	K540E	A581G	A613S	A613T
51	Aioun	R: 0.66-55yr	Separate	1998	0		0.169492	0.169492	0.186441	0	0	0.491525	0.0508475		0.220339	0	0	0.0677966	0
52	Kobeni	R: 0.66-55yr	Separate	1998	0		0.126214	0.126214	0.126214	0	0	0.465347	0.029703		0.158416	0	0	0.029703	0
ID	Mozambique	Age	Mixed	Year	A16V	C50R	N51I	C59R	S108N	S108T	I164L	S436A	S436F	S436C	A437G	K540E	A581G	A613S	A613T
143	LSDI Zone 1	R: 2-15yr, Md: 7yr	Excluded	1999							0
147	LSDI Zone 1A (near Maputo City)	R: 2-15yr, Md: 7yr	Excluded	1999							0
151	LSDI Zone 2A (near Maputo City)	R: 2-15yr, Md: 7yr	Excluded	1999							0
212	Matola	R: 6-59mo	Combined	2000	0		0.732143	0.75	0.803571		0	0.0625			0.535714	0.410714
144	LSDI Zone 1	R: 2-15yr, Md: 7yr	Excluded	2001							0
148	LSDI Zone 1A (near Maputo City)	R: 2-15yr, Md: 7yr	Excluded	2001							0
152	LSDI Zone 2A (near Maputo City)	R: 2-15yr, Md: 7yr	Excluded	2001							0
157	Maciana (Manhica)	R: ≥1yr, Md: 14yr	Split	2002			0.517241	0.647059	0.642045		0	0.0694444			0.394444	0.283951	0	0
158	Maciana (Manhica)	R: ≥1yr, Md: 11yr	Split	2003			0.579618	0.660819	0.711765		0	0.0823529			0.491329	0.254777	0	0
145	LSDI Zone 1	R: 2-15yr, Md: 7yr	Excluded	2003							0
149	LSDI Zone 1A (near Maputo City)	R: 2-15yr, Md: 7yr	Excluded	2003							0
153	LSDI Zone 2A (near Maputo City)	R: 2-15yr, Md: 7yr	Excluded	2003							0
146	LSDI Zone 1	R: 2-15yr, Md: 7yr	Excluded	2004							0
150	LSDI Zone 1A (near Maputo City)	R: 2-15yr, Md: 7yr	Excluded	2004							0
154	LSDI Zone 2A (near Maputo City)	R: 2-15yr, Md: 7yr	Excluded	2004							0
142	Maputo	R: 3mo-15yr, Md: 7.3yr	Split	2004			0.885714	0.912621	0.951456		0				0.580357	0.495798
ID	Nigeria	Age	Mixed	Year	A16V	C50R	N51I	C59R	S108N	S108T	I164L	S436A	S436F	S436C	A437G	K540E	A581G	A613S	A613T
82	Abanla	R: 1-11yr	Split	N/A					0.503226
39	Ibadan	R: ≤12yr	Combined	2003-4			0.715596	0.504587	0.908257		0				0.522936	0.633028
ID	Sao Tome and Principe	Age	Mixed	Year	A16V	C50R	N51I	C59R	S108N	S108T	I164L	S436A	S436F	S436C	A437G	K540E	A581G	A613S	A613T
207	Sao Tome and Principe	Mixed	Combined	2000			0.92	0.55	0.95			0.285714	0.142857		0.75	0.07	0	0.01
ID	Senegal	Age	Mixed	Year	A16V	C50R	N51I	C59R	S108N	S108T	I164L	S436A	S436F	S436C	A437G	K540E	A581G	A613S	A613T
31	Pikine	R: ≥5yr	N/A	2000	0	0	0.53	0.46	0.71		0	0.14			0.17	0	0	0.04
94	Dakar	R: 3-65yr, Me: 22yr	Split	2002	0		0.638889	0.594595	0.666667		0	0.1			0.225806	0	0
32	Pikine	R: ≥5yr	N/A	2002	0	0	0.57	0.46	0.63		0	0.06			0.39	0	0	0
33	Pikine	R: ≥5yr	N/A	2003	0	0	0.65	0.61	0.78		0	0.21			0.4	0	0	0
34	Thies	R: ≥5yr	N/A	2003	0	0	0.4	0.4	0.67		0	0.09			0.67	0	0	0
35	Tambacounda	R: ≥5yr	N/A	2003	0	0	0.28	0.28	0.33		0	0.27			0.27	0	0	0
1	Velingara	R: ≥5yr	N/A	2004			0.222222	0.222222	0.277778
ID	South Africa	Age	Mixed	Year	A16V	C50R	N51I	C59R	S108N	S108T	I164L	S436A	S436F	S436C	A437G	K540E	A581G	A613S	A613T
58	Ingwavuma district	N/A	Excluded	1995	0	0			0.77		0						0	0
58b	Mosvold Clinical (Kwazulu-Natal)	N/A	Excluded	1996	0	0			0.61		0						0	0
59	Ingwavuma district	N/A	Excluded	1999	0	0			0.974		0						0	0
59b	Mosvold Clinical (Kwazulu-Natal)	N/A	Excluded	1999	0	0			0.81		0						0	0
ID	Sudan	Age	Mixed	Year	A16V	C50R	N51I	C59R	S108N	S108T	I164L	S436A	S436F	S436C	A437G	K540E	A581G	A613S	A613T
202	Asar	N/A	Split	1990					0.26						0	0
203	Asar	N/A	Split	1993					0.23						0	0
91	Khartoum	R: 4-65yr, Me: 26.5yr	No	1996-7	0		0.8	0.133333	0.826087	0	0	0.170213			0.133333	0	0	0
116	Hag Yousif, 11km W of Khartoum	R: 10-65yr, Me: 27.6yr	No	1996-7	0		0.763158	0	0.738095	0	0	0.0810811			0	0	0	0
188	Hag Yousif, 11km W of Khartoum	R: 10-65yr	Split	1996-7	0		0.706667	0.028169	0.721519	0	0	0.166667			0.0428571	0	0	0
192	Asar	Mixed	Split	1998					0.31						0.12	0.09
194	Ambassa	Mixed	Split	1998					0.29						0.16	0.09
196	Kassab	Mixed	Split	1998					0.43						0.09	0.12
198	Khartoum	Mixed	Split	1998					0.93						0.08	0.08
193	Asar	Mixed	Split	1999					0.6						0.13	0.13
195	Ambassa	Mixed	Split	1999					0.65						0.13	0.07
197	Kassab	Mixed	Split	1999					0.69						0.11	0
199	Khartoum	Mixed	Split	1999					0.79						0.07	0.07
67	Asar	R: 6-50yr	N/A	1999					0.443396
204	Asar	N/A	Split	1999					0.43						0.13	0.14
205	Asar	N/A	Split	2000					0.75						0.23	0.24
9	Lankien	R: ≥6mo	N/A	2001					0.181818		0	0			0	0	0	0
206	Asar	N/A	Split	2001					0.72						0.5	0.49
19	Bahr El Gazal	N/A	Excluded	2002	0		0.307692	0.0897436	0.397436	0	0		0		0.0933333	0.0933333	0	0
18	Ngorban County	R: 6-59mo	N/A	2003			0.06875	0.225	0.825		0
166	Daraweesh and Kajara	Md: 17yr	Combined	2003		0	0.945205	0.00684932	0.931507	0	0	0	0.00684932	0	0.849315	0.726027	0.130137	0	0
219	Daraweesh and Kajara	Mixed	Split	2002-3	0		0.84	0	0.84		0	0			0	0.443182	0.181818	0
ID	Tanzania	Age	Mixed	Year	A16V	C50R	N51I	C59R	S108N	S108T	I164L	S436A	S436F	S436C	A437G	K540E	A581G	A613S	A613T
98	Magoda, Tanga region	R: 1-10yr	Combined	1995	0		0.818182	0.909091	0.954545	0	0
41	Magoda, Tanga Region	R: 1-9yr	Combined	1995								0.166667	0		0.822222	0.8	0	0
136	Muheza District	R: <10yr	Split	1995	0		0.757576	0.595745	0.789474	0	0	0.25641	0	0.025641	0.44186	0.48	0	0	0
7b	Muheza District	R: 2-12yr	Split	1995	0		0.757576	0.595745	0.758621	0	0
97	Ifakara	R: ≤5yr	Separate	1996	0		0.1875	0.333333	0.333333	0	0	0.111111	0	0	0.277778	0.0555556	0.277778	0	0
42	Magoda, Tanga Region	R: 1-9yr	Combined	1996	0		1	0.925926	1	0	0	0.185185	0		0.851852	0.8	0	0
213	Magoda	R: 6-59mo	Combined	1997	0		0.987179	0.884615	0.987179		0	0.294872			0.871795	0.884615
68	Magoda	R: 0.5-5yr	Split	1998			0.816667	0.746154	0.882883			0.868421	0	0	0.676923	0.707692
211	Kibaha	R: 12-59mo	Combined	1998	0		0.558824	0.411765	0.588235		0	0.382353			0.161765	0.220588
214	Magoda	R: 6-59mo	Combined	1998	0		0.970149	0.977612	1		0	0.164179			0.910448	0.955224
71	Mpapayu, Muheza district	R: 0.5-5yr	Split	1998			0.822034	0.790323	0.925234			0.924528	0	0	0.717742	0.732824
69	Magoda, Muheza district	R: 0.5-5yr	Split	1999			0.848214	0.75	0.906542			0.858407	0	0	0.616	0.674419
72	Mpapayu, Muheza district	R: 0.5-5yr	Split	1999			0.82906	0.681481	0.90566			0.850877	0	0	0.684211	0.722689
165	Tindiga	R: 6-60mo	Combined	1999			0.84	0.86	0.91		0				0	1
215	Magoda, Tanzania	R: 6-59mo	Combined	1999	0		0.97619	0.952381	0.97619		0	0.261905			0.797619	0.845238
23a	Kwevihombo (East Usambara)	R: 0.5-12yr	N/A	1999							0	0	0	0			0
23b	Skimu (East Usambara)	R: 0.5-12yr	N/A	1999							0	0	0	0			0.06
137	Butimba	R: 6-59mo	N/A	1999							0	0	0				0	0	0
138	Mkuzi	R: 6-59mo	N/A	1999							0	0	0				0	0	0
139	Mlimba	R: 6-59mo	N/A	1999							0	0	0				0	0	0
140	Kyela	R: 6-59mo	N/A	1999							0	0	0				0	0	0
141	Masasi	R: 6-59mo	N/A	1999							0	0	0				0	0	0
73	Mpapayu, Muheza district	R: 0.5-5yr	Split	2000			0.915888	0.906542	0.915094			0.834862	0	0	0.703125	0.720339
70	Magoda, Muheza district	R: 0.5-5yr	Split	2000			0.786408	0.678261	0.764151			0.933333	0	0	0.798165	0.66087
7a	Muheza District	R: 2-12yr	Split	2000	0		1	0.8	1	0	0
27	Hai District	R: ≤5yr	No	2001	0	0	0.954545	0.852273	1	0	0	0.0740741	0	0	0.641975	0.641975	0	0	0
28	North Pare	R: ≤45yr	No	2001	0	0	0.742857	0.685714	0.914286	0	0	0.0333333	0	0	0.433333	0.433333	0	0	0
29	South Pare	R: ≤45yr	No	2001	0	0	0.925	0.725	1	0	0	0.0606061	0	0	0.545455	0.545455	0	0	0
99	Mlimba	R: 6-59mo	Split	2002			0.653543	0.578231	0.722222		0				0.44186	0.429688	0.0155039
189	Muheza District	R: ≤5yr	N/A	2002-3							0
ID	Uganda	Age	Mixed	Year	A16V	C50R	N51I	C59R	S108N	S108T	I164L	S436A	S436F	S436C	A437G	K540E	A581G	A613S	A613T
81	Bundibugyo	R: 0.5-5yr	No	N/A	0		0.627451	0.633333	0.492754	0	0	0.108696	0		0.366667	0.0888889	0.411765	0	0
43	Jinja	R: 1-45yr	Split	1999			0.75	0.421053	0.75
44	Rukungiri	R: 1-45yr	Split	1999			0.777778	0.472727	0.921053
45	Tororo	R: 1-45yr	Split	1999			0.584416	0.505882	0.775862
46	Mubende	R: 1-45yr	Split	1999			0.722222	0.473684	0.904762
47	Kyenjojo	R: 1-45yr	Split	1999			0.779661	0.518519	0.766667
48	Arua	R: 1-45yr	Split	1999			0.545455	0.493506	0.533333
49	Apac	R: 1-45yr	Split	1999			0.531915	0.494845	0.576471
5	Kampala	R: ≥6mo	Split	1999			0.92	0.491525	0.930693		0				0.448529	0.528455
38	Kasangati	Me: 4.5yr, Md: 3yr	Split	2000			0.543307	0.25	0.722581						0.889831	0.767442
57	Kampala	R: 0.5-5yr	Split	2000-1			0.92233	0.637168	0.907407						0.68595	0.732143
6	Tororo District	R: 6-59mo	Split	2002				0.513333	0.533784							0.654545
83	Kasangati	R: 6-59mo	Split	2002				0.459677	0.875						0.587629	0.256
53	Kampala	R: 0.5-10yr	Split	1999-03			0.941176	0.598291	0.890909						0.672269	0.680672
61	Kanungu	R:0.5-65, Md: 1.92	Split	2002-3			0.941176	0.647208	0.987654		0				0.792105	0.774026
62	Mubende	R: 0.5-52, Md: 1.75	Split	2002-3			0.963415	0.59447	1		0				0.698953	0.6691
84	Kasangati	R: 6-59mo	Split	2003				0.59127	1						0.752336	0.663717
63	Jinja	R: 0.5-52, Md: 3.83	Split	2002-4			0.975309	0.713158	0.987654		0				0.853933	0.800539
64	Arua	R: 0.5-30, Md: 1.42	Split	2002-4			1	0.560526	1		0				0.857527	0.76781
65	Tororo	R: 0.5-56, Md: 1.25	Split	2002-4			0.941176	0.870423	1		0				0.860892	0.775656
66	Apac	R: 0.5-43, Md: 1.92	Split	2002-4			1	0.668024	1		0				0.733624	0.692946
163	Kebisoni, Rukungiri District	Mixed	Excluded	2005		0	1	0.972222	1	0	0.0416667	0	0	0	0.986111	0.986111	0.458333	0	0
164	Bufundi, Kabale District	Mixed	Excluded	2005		0	1	0.941176	1	0	0.137255	0	0	0	1	1	0.45	0	0
184	Kabarole and Bundibugyo	R: 0.5-5yr	Split	N/A	0		0.845588	0.279221	0.726115		0	0.147059			0.698795	0.393782	0.108527	0	0
ID	Zambia	Age	Mixed	Year	A16V	C50R	N51I	C59R	S108N	S108T	I164L	S436A	S436F	S436C	A437G	K540E	A581G	A613S	A613T
159	Macha	Mixed	N/A	1988			0.127273	0.1	0.2			0			0.0454545	0
160	Macha	Mixed	N/A	2000				0.530612	0.510204			0.0612245			0.387755	0.0816327
60	Maheba Refugee Settlement	R: 6-59mo	Split	2002					0.92437						0.515385
161	Macha	Mixed	N/A	2003			0.68	0.56	0.84			0.08			0.36	0.12
162	Macha	Mixed	N/A	2006	0		0.757895	0.694737	0.978947	0	0	0.0736842	0		0.221053	0.168421	0	0	0
ID	Zimbabwe	Age	Mixed	Year	A16V	C50R	N51I	C59R	S108N	S108T	I164L	S436A	S436F	S436C	A437G	K540E	A581G	A613S	A613T
105	Bindura	Mixed	N/A	2003			0.5	0.638889	0.722222			0.0277778			0.166667	0.194444
106	Chiredzi	Mixed	N/A	2003			0.516129	0.645161	0.258065			0.129032			0.0645161	0.0645161
107	Kariba	Mixed	N/A	2003			0.8	0.555556	0.888889			0.0666667			0.133333	0.155556
			Legend
			ID	Identification number assigned to each study
			Age	Age description of sampled patients (R: Range, Me: Median, Md: Mode, Mixed: various ages, N/A: No description)
			Mixed	Category that describes how the study accounted for mixed genotypes (Combined, Excluded, Separate, Split, N/A)
			Year	Year the study was conducted
