# Supplementary material for: Anti-folate drug resistance in Africa: meta-analysis of reported dihydrofolate reductase (dhfr) and dihydropteroate synthase (dhps) mutant genotype frequencies in African Plasmodium falciparum parasite populations
Source: Malar J. 2010 Aug 30;9:247. doi: 10.1186/1475-2875-9-247 (PMC2940896; doi:10.1186/1475-2875-9-247)
Supplement: Additional file 2 — Mutant Genotype Frequency (MGF) Database. The data provided show the mutant genotype frequency reported in each study, organized by country in alphabetical order [file 1475-2875-9-247-S2.XLS]

## Sheet: Additional File 2
	Table 2: Mutant Genotype Frequency (MGF) Database
					dhfr					dhps
ID	Burkina Faso	Age	Mixed	Year	n	Triple	Double	Single	Mix	n	Double	Single	Mix
103	Zinaire and Bousse Districts	R: 6-59mo	N/A	2002	453	0.12				397	0	0.685
118	Nanoro	R: 0.5-15yr, Me: 4.3yr	Combined	2003	53	0.169811	0.132075			51	0	0.490196
93	Bobo-Dioulasso	R: ≥6mo, Md: 4.1yr	Combined	2004	80	0.275				80	0	0.6875
ID	Cameroon	Age	Mixed	Year	n	Triple	Double	Single	Mix	n	Double	Single	Mix
78	Yaounde	Adult	Excluded	1995	6	0.5	0.166667	0.166667		6	0	0.166667
121	Yaounde	R: ≥5yr	Separate	1995	75	0.426667	0.0933333	0.0533333	0.146667	75	0	0.293333	0.0666667
108	Bertoua	R: 6-59mo	Separate	1999	52	0.423077	0.0384615	0.0192308	0.0192308
109	Yaounde	R: 6-59mo	Separate	1999	53	0.622642	0.0754717	0.0384615	0.150943
110	Eseka	R: 6-59mo	Separate	1999	51	0.627451	0.0980392	0.0196078	0.0980392
111	Doula,	R: 6-59mo	Separate	1999	19	0.789474	0.0526316	0.0526316	0.105263
134	Maroua	R: ≤10yr	Separate	2000	107	0.551402	0.11215	0.11215	0.0934579
130	Ndop	R: ≤10yr	Separate	2000	68	0.617647	0.0735294	0.0294118	0.132353
131	Bafoussam	R: ≤10yr	Separate	2000	105	0.819048	0.0571429	0.0190476	0.0666667
21	Yaounde	R: ≥12yr	Separate	2000-1	139	0.741007	0.0791367	0.0143885	0.0935252
123	Hevecam (Niete)	R: 5-10yr	Separate	2001	75	0.76	0.0533333	0.0133333	0.12
132	Ngaoe	R: ≤10yr	Separate	2001	70	0.242857	0.0571429	0.0285714	0.0571429
133	Garoua	R: ≤10yr	Separate	2001	123	0.699187	0.130081	0.0406504	0.0243902
124	Djoum	R: ≤10yr	Separate	2001	67	0.940299	0.0298507	0	0.0149254
125	Sangmelima	R: 5-10yr	Separate	2001	59	0.898305	0	0	0.0508475
126	Mengang	R: 5-10yr	Separate	2001	25	0.6	0.08	0.08	0.16
128	Hevecam (Niete)	R: ≤10yr	Separate	2001	126	0.833333	0.047619	0	0.0793651
129	Manjo	R: ≤10yr	Separate	2002	69	0.985507	0.0144928	0	0
127	Bertoua	R: ≤10yr	Separate	2003	172	0.697674	0.0174419	0	0.0755814
112	Yaounde	R: ≥12yr	Separate	2004-5	194	0.907216	0.0412371	0	0.0154639
ID	Central African Republic	Age	Mixed	Year	n	Triple	Double	Single	Mix	n	Double	Single	Mix
90	Bangui	R: 1-80yr, Me: 25yr	Combined	2004	167	0.580838	0.209581	0.137725		74	0.0135135	0.148649
ID	Cote d'Ivoire	Age	Mixed	Year	n	Triple	Double	Single	Mix	n	Double	Single	Mix
102	Abidjan (near), Yopougon District	R: 6-59mo	N/A	2000-1	118	0.169492	0.152542	0.0677966		118	0	0.516949
ID	Congo	Age	Mixed	Year	n	Triple	Double	Single	Mix	n	Double	Single	Mix
14	Brazzaville	R: <5yr	Separate	1999	91	0.725275	0.197802	0.021978
15	Pointe-Noire	R: <5yr	Separate	2001-2	42	0.619048	0.142857	0.119048
185	Brazzaville	R: 6-59mo	N/A	2003-4	80	0.65	0.325	0.0125		80	0	0.85
ID	Democratic Republic of Congo	Age	Mixed	Year	n	Triple	Double	Single	Mix	n	Double	Single	Mix
156	Rutshuru	R: 6-59mo	Combined	2002	192	0.66	0.34	0		182	0.686813	0.0989011
85	Kilwa	N/A	Separate	2003-4	128	0.398438			0.382812	135	0.0592593		0.0740741
86	Kisangani	N/A	Separate	2003-4	109	0.256881			0.321101	109	0.119266		0.0733945
87	Boende	N/A	Separate	2003-4	102	0.176471			0.431373	102	0.0294118		0.00980392
88	Basankusu	N/A	Separate	2003-4	112	0.0803571			0.571429	112	0.00892857		0
56	Shabunda	R: 6-59mo	Excluded	2004	158	0.462025	0.43038	0.0316456		177	0.451977	0.248588
ID	Equitorial Guinea	Age	Mixed	Year	n	Triple	Double	Single	Mix	n	Double	Single	Mix
3	Equitorial Guinea	R: 25-60yr, Me: 35.5yr	N/A	N/A	12	0.666667	0.25	0.0833333		12	0	0.75
ID	Ethiopia	Age	Mixed	Year	n	Triple	Double	Single	Mix	n	Double	Single	Mix
80	Jimma	N/A	N/A	2004	124	0.540323	0.459677	0.00		124	1	0
101	Dilla (southern rift valley)	R: 0.66-60yr, Md: 17yr	Separate	2004	69	0.869565	0.130435	0.00	0	69	0.971014	0	0
ID	Gabon	Age	Mixed	Year	n	Triple	Double	Single	Mix	n	Double	Single	Mix
77	Lambarene	R: ≤15yr	N/A	1995-6	139	0.316547	**	**		36	0	0.277778
216	Franceville, Haut-Ogooue Province	R: 1-64yr	Excluded	1998	11	0.272727	0.181818	0.363636		38	0	0.368421
30	Bakoumba, Haut-Ogooue Province	R: 0.5-10yr	Separate	2000	85	0.635294	0.141176	0.0470588	0.129412	55	0
ID	The Gambia	Age	Mixed	Year	n	Triple	Double	Single	Mix	n	Double	Single	Mix
210	Farafenni Field Station, Fajara region	R: 0.5-10yr	Separate	2001	90	0.544444			0.122222
ID	Ghana	Age	Mixed	Year	n	Triple	Double	Single	Mix	n	Double	Single	Mix
36	Agogo	Pregnant women	Combined	1998	274	0.357664	0.357664	0.0993789
208	Bodomase, Ashanti Region	Healthy Adults	N/A	2001	90	0.6	0.233333	0.0333333		76	0.0263158	0.934211
4	Tamale	R: 6-59mo	Combined	2002	126	0.468254	0.246032	0.031746		126	0.00793651	0.857143
50	Tamale	R: 6-59mo, Md: 28.5mo	Combined	2002	100	0.51	0.22	0.04
209	Bodomase, Ashanti Region	Healthy Adults	N/A	2003	84	0.607143	0.25	0.0238095		75	0.0133333	0.88
ID	Guinea	Age	Mixed	Year	n	Triple	Double	Single	Mix	n	Double	Single	Mix
100	Laine	R: 6-59mo	Separate	2004	160	0.7875			0.06875	135	0.0592593		0.0444444
ID	Guinea-Bissau	Age	Mixed	Year	n	Triple	Double	Single	Mix	n	Double	Single	Mix
2	Bissau (outskirts)	R: 1.3-15.5yr, Md: 5.3yr	Separate	2001	97	0.391753	0.0412371	0.0309278	0.0927835	97	0	0.257732	0.0309278
ID	Kenya	Age	Mixed	Year	n	Triple	Double	Single	Mix	n	Double	Single	Mix
92	Kilifi	Children	N/A	N/A	76	0.657895	0.328947	0		76	0.697368	0.0657895
168	Kilifi	Children	Separate	1987	9	0	0		0.444444
170	Kilifi	Children	Separate	1993	14	0.0714286	0.214286		0.571429
171	Kilifi	Children	Separate	1994	15	0.0666667	0.2		0.733333
173	Kilifi	R: 6-71mo	Separate	1993-5	32	0.0625	0.1875		0.65625
96b	Kilifi (near)	R: 6-71mo	Separate	1993-5	21	0.190476	0.142857	0	0.238095	21	0.0952381	0	0.0952381
40	Kilifi	R: 6-71mo	Combined	1993-5	66	0.681818				67	0.0895522	0.492537
172	Kilifi	Children	Separate	1995	3	0	0		0.666667
174	Kilifi	N/A	Separate	1997	13	0.230769	0.384615		0.230769
10	Tiwi (south of Mombasa)	R: 0.5-21yr	Separate	1997-8	38	0.0789474	0.368421	0.131579	0.263158	38	0.105263	0.105263	0.263158
95	Mosoriot (Western)	R: 0.7-31yr	Separate	1997-8	21	0.047619	0.0952381	0.428571	0	21	0.047619	0.190476	0.047619
175	Kilifi	N/A	Separate	1998	23	0.26087	0.217391		0.434783
55	Kilifi	R: 3-71mo	Separate	1997-9	63	0.206349	0.285714	0.031746	0.31746	66	0.181818	0.0454545	0.0606061
176	Kilifi	N/A	Separate	1999	24	0.333333	0.125		0.5
177	Kilifi	N/A	Separate	2000	18	0.222222	0.277778		0.444444
178	Kilifi	N/A	Separate	2001	24	0.375	0.166667		0.416667
179	Kilifi	N/A	Separate	2002	21	0.52381	0.142857		0.285714
135	Kisumu	R: ≥15yr	Separate	2002-3	111	0.405405	0.378378	0	0.189189
180	Kilifi	N/A	Separate	2003	22	0.409091	0.136364		0.409091
181	Kilifi	N/A	Separate	2004	30	0.533333	0.0666667		0.4
182	Kilifi	N/A	Separate	2005	31	0.419355	0.0967742		0.451613
220	Kombewa	N/A	N/A	2005	100	0.91	0.09	0		100	0.94	0.02
221	Kombewa	R: 6-14yr	N/A	2005	100	0.93	0.07	0		100	0.89	0.06
222	Kakamega	N/A	N/A	2005	100	0.89	0.11	0		100	0.93	0.01
223	Kakamega	R: 6-14yr	N/A	2005	100	0.87	0.13	0		100	0.94	0.02
224	Kisii	N/A	N/A	2005	100	0.94	0.06	0		100	0.91	0.04
225	Kisii	R: 6-14yr	N/A	2005	100	0.9	0.1	0		100	0.9	0.06
183	Kilifi	N/A	Separate	2006	49	0.571429	0.183673		0.22449
ID	Liberia	Age	Mixed	Year	n	Triple	Double	Single	Mix	n	Double	Single	Mix
16	Harper	R: 6-59mo	N/A	2000	25	0.84
ID	Malawi	Age	Mixed	Year	n	Triple	Double	Single	Mix	n	Double	Single	Mix
22	Blantyre	R: 3-72mo	Separate	1997-9	149	0.342282			0.194631	149	0.52349
17	Salima	Mixed	Separate	2000	167	0.91018	0.0598802	0	0.011976	167	0.844311	0.0658683	0.0479042
113	Mzimba	Mixed	Separate	2005	51	1	0	0	0	51	1	0	0.0980392
114	Dedza	Mixed	Separate	2005	51	1	0	0	0	51	1	0	0.0588235
115	Blantyre	Mixed	Separate	2005	76	0.947368	0.0131579	0	0.0394737	76	0.921053	0.0131579	0.0394737
ID	Mali	Age	Mixed	Year	n	Triple	Double	Single	Mix	n	Double	Single	Mix
96a	Sotub	N/A	Separate	1993-4	10	0.1	0	0	0	10	0	1	0
96c	Bancoumana	N/A	Separate	1993-4	7	0.142857	0	0	0	8	0	0.5	0.5
79	Kidal	N/A	Separate	1999	22	0.227273
ID	Mauritania	Age	Mixed	Year	n	Triple	Double	Single	Mix	n	Double	Single	Mix
51	Aioun	R: 0.66-55yr	Separate	1998						59	0	0.440678
52	Kobeni	R: 0.66-55yr	Separate	1998						101	0	0.39604
ID	Mozambique	Age	Mixed	Year	n	Triple	Double	Single	Mix	n	Double	Single	Mix
143	LSDI Zone 1 (southern)	R: 2-15yr, Md: 7yr	Excluded	1999	84	0.47619				83	0.060241
147	LSDI Zone 1A (near Maputo City)	R: 2-15yr, Md: 7yr	Excluded	1999	78	0.0897436				78	0.0512821
151	LSDI Zone 2A (near Maputo City)	R: 2-15yr, Md: 7yr	Excluded	1999	76	0.184211				76	0.0921053
212	Matola, Mozambique	R: 6-59mo	Separate	2000	224	0.509			0.14
144	LSDI Zone 1 (southern)	R: 2-15yr, Md: 7yr	Excluded	2001	174	0.586207				186	0.188172
148	LSDI Zone 1A (near Maputo City)	R: 2-15yr, Md: 7yr	Excluded	2001	115	0.686957				151	0.251656
152	LSDI Zone 2A (near Maputo City)	R: 2-15yr, Md: 7yr	Excluded	2001	31	0.516129				32	0.21875
157	Maciana (Manhica)	R: ≥1yr, Md: 14yr	Excluded	2002	99	0.47	0.39	0		104	0.135	0.06
158	Maciana (Manhica)	R: ≥1yr, Md: 11yr	Excluded	2003	109	0.54	0.34	0.03		115	0.348	0.01
145	LSDI Zone 1 (southern)	R: 2-15yr, Md: 7yr	Excluded	2003	51	0.960784				50	0.04
149	LSDI Zone 1A (near Maputo City)	R: 2-15yr, Md: 7yr	Excluded	2003	108	0.972222				105	0.0761905
153	LSDI Zone 2A (near Maputo City)	R: 2-15yr, Md: 7yr	Excluded	2003	62	0.951613				57	0.0526316
146	LSDI Zone 1 (southern)	R: 2-15yr, Md: 7yr	Excluded	2004	53	0.886792				56	0.0535714
150	LSDI Zone 1A (near Maputo City)	R: 2-15yr, Md: 7yr	Excluded	2004	109	0.798165				117	0.0854701
154	LSDI Zone 2A (near Maputo City)	R: 2-15yr, Md: 7yr	Excluded	2004	44	0.931818				44	0.0227273
142	Maputo City, Mozambique	R: 3mo-15yr, Md: 7.3yr	Excluded	2004	92	0.934783				92	0.51087
ID	Nigeria	Age	Mixed	Year	n	Triple	Double	Single	Mix	n	Double	Single	Mix
39	Ibadan	R: ≤12yr	Combined	2003-4	109	0.440367				109	0.40367
ID	Senegal	Age	Mixed	Year	n	Triple	Double	Single	Mix	n	Double	Single	Mix
94	Dakar	R: 3-65yr, Me: 22yr	N/A	2002	35	0.57
33	Pikine	R: ≥5yr	N/A	2003	18	0.611111	0.0555556	0.0555556
34	Thies	R: ≥5yr	N/A	2003	15	0.4	0	0.222
35	Tambacounda	R: ≥5yr	N/A	2003	18	0.111111	0.166667	0.222222
1	Velingara (eastern)	R: ≥5yr	N/A	2004	18	0.222222	0	0.0555556
ID	South Africa	Age	Mixed	Year	n	Triple	Double	Single	Mix	n	Double	Single	Mix
58	Ingwavuma district	N/A	Excluded	1995	50	0.22	0.32	0.22
58b	Mosvold Clinical, Kwazulu-Natal	N/A	Excluded	1996	50	0.42	0.17	0.02		50	0	0.05
59	Ingwavuma district	N/A	Excluded	1999	125	0.384	0.2	0.39
59b	Mosvold Clinical, Kwazulu-Natal	N/A	Excluded	1999	73	0.62	0.17	0.02		73	0.47	0.01
ID	Sudan	Age	Mixed	Year	n	Triple	Double	Single	Mix	n	Double	Single	Mix
116	Khartoum	R: 10-65yr, Me: 27.6yr	Separate	1996-7	37	0	0.648649	0.027027	0.162162	37	0	0	0
91	Khartoum (near)	R: 4-65yr, Me: 26.5yr	Separate	1996-7	45	0.111111	0.711111	0	0.0222222	45	0	0.133333	0
188	Hag Yousif, 11km W of Khartoum	R: 10-65yr	Separate	1996-7	70	0.0142857	0.671429	0	0.128571	70	0	0.0428571	0
9	Lankien	R: ≥6mo	N/A	2001	44	0	0.159091	0.0227273		44	0	0
19	Bahr El Gazal	N/A	Separate	2002	92	0.0217391	0.0543478	0.26087	0.152174	87	0.0804598	0	0.137931
18	Ngorban County	R: 6-59mo	N/A	2003	160	0.03125	0.23125	0.5625
166	Daraweesh and Kajara	Md: 17yr	Combined	2003	168	0.00595238	0.791667	0.077381		168	0.630952	0.107143
219	Daraweesh and Kajara	Mixed	Separate	2002-3	50	0	0.84	0	0	49	0	0	0.795918
ID	Tanzania	Age	Mixed	Year	n	Triple	Double	Single	Mix	n	Double	Single	Mix
98	Magoda, Tanga region	R: 1-10yr	Combined	1995	44	0.75	0.181818	0.0681818
97	Ifakara (near)	R: ≤5yr	Separate	1996	18	0.166667	0.105263	0	0.166667	18	0	0.333333	0
68	Magoda, Muheza district	R: 0.5-5yr	Excluded	1998	149	0.59
71	Mpapayu, Muheza district	R: 0.5-5yr	Excluded	1998	90	0.63
211	Kibaha	R: 12-59mo	Separate	1998	136	0.206			0.12
69	Magoda, Muheza district	R: 0.5-5yr	Excluded	1999	116	0.68
72	Mpapayu, Muheza district	R: 0.5-5yr	Excluded	1999	84	0.49
23a	Kwevihombo (East Usambara)	R: 0.5-12yr	N/A	1999	42	0.357143				41	0.365854
23b	Skimu (East Usambara)	R: 0.5-12yr	N/A	1999	55	0.381818				52	0.346154
137	Butimba	R: 6-59mo	N/A	1999	57	0.210526	0.315789	0.192982		57	0.192982	0.0526316
138	Mkuzi	R: 6-59mo	N/A	1999	127	0.80315	0.11811	0.023622		127	0.322835	0.298246
139	Mlimba	R: 6-59mo	N/A	1999	59	0.186441	0.457627	0.237288		59	0.0338983	0.101695
140	Kyela	R: 6-59mo	N/A	1999	67	0.19403	0.552239	0.19403		67	0.119403	0.402985
141	Masasi	R: 6-59mo	N/A	1999	73	0.191781	0.506849	0.136986		73	0.0410959	0
70	Magoda, Muheza district	R: 0.5-5yr	Excluded	2000	111	0.62
73	Mpapayu, Muheza district	R: 0.5-5yr	Excluded	2000	75	0.9
27	Hai District	R: ≤5yr	Excluded	2001	88	0.840909	0.125	0.0340909		81	0.641975	0.0740741
28	North Pare	R: ≤45yr	Excluded	2001	35	0.6	0.228571	0.0857143		30	0.433333	0.0333333
29	South Pare	R: ≤45yr	Excluded	2001	40	0.725	0.2	0.075		33	0.545455	0.0606061
99	Mlimba	R: 6-59mo	Combined	2002	121	0.710744	0.140496			121	0.429752	0.0909091
190	Mbeya Hospital (southern)	R: 0.66-55yr, Md: 21yr	Combined	2004-5	17	0.941176				17	0.588235
191	Matema Hospital (southern)	R: 0.66-55yr, Md: 21yr	Combined	2004-5	69	0.797101				69	0.84058
ID	Uganda	Age	Mixed	Year	n	Triple	Double	Single	Mix	n	Double	Single	Mix
38	Kasangati	Me: 4.5yr, Md: 3yr	Combined	2000	113	0.292035	0.318584	0.336283		113	0.840708	0.0530973
57	Kampala	R: 0.5-5yr	Combined	2000-1	164	0.658537	0.317073	0.0182927		164	0.79878	0.0792683
200	Tororo district (eastern)	Md: 10-11yr	Excluded	2001-2	251	0.40239				251	0.629482
61	Kanungu	R:0.5-65, Md: 1.92	Combined	2002-3	353	0.66	0.34	0
62	Mubende	R: 0.5-52, Md: 1.75	Combined	2002-3	344	0.65	0.35	0
63	Jinja	R: 0.5-52, Md: 3.83	Combined	2002-4	325	0.75	0.25	0
64	Arua	R: 0.5-30, Md: 1.42	Combined	2002-4	332	0.53	0.47	0
65	Tororo	R: 0.5-56, Md: 1.25	Combined	2002-4	333	0.82	0.18	0
66	Apac	R: 0.5-43, Md: 1.92	Combined	2002-4	351	0.8	0.2	0
163	Kebisoni, Rukungiri District	Mixed	Excluded	2005	71	0.971831	0.028169	0		69	0.985507	0
164	Bufundi, Kabale District	Mixed	Excluded	2005	46	0.934783	0.0652174	0		58	1	0
ID	Zambia	Age	Mixed	Year	n	Triple	Double	Single	Mix	n	Double	Single	Mix
159	Macha	Mixed	N/A	1988	110	0				110	0
160	Macha	Mixed	N/A	2000	49	0				49	0
161	Macha	Mixed	N/A	2003	25	0.4				25	0.04
162	Macha	Mixed	N/A	2006	95	0.4				95	0.0421053
ID	Zimbabwe	Age	Mixed	Year	n	Triple	Double	Single	Mix	n	Double	Single	Mix
105	Bindura	Mixed	N/A	2003	36	0.416667	0.305556
106	Chiredzi	Mixed	N/A	2003	31	0.419355	0.322581
107	Kariba	Mixed	N/A	2003	45	0.466667	0.422222
			Legend
			ID	Identification number assigned to each study
			Age	Age description of sampled patients (R: Range, Me: Median, Md: Mode, Mixed: various ages, N/A: No description)
			Mixed	Category that describes how the study accounted for mixed genotypes (Combined, Excluded, Separate, N/A)
			Year	Year the study was conducted
			n	Number of isolates examined at study site
			Triple	Frequency of the triple mutant genotype
			Double	Frequency of the double mutant genotype
			Single	Frequency of the single mutant genotype
			Mix	Frequency of mixed genotypes (only given when mixed genotypes are reported separate)
