# Supplementary material for: Anti-folate drug resistance in Africa: meta-analysis of reported dihydrofolate reductase (dhfr) and dihydropteroate synthase (dhps) mutant genotype frequencies in African Plasmodium falciparum parasite populations
Source: Malar J. 2010 Aug 30;9:247. doi: 10.1186/1475-2875-9-247 (PMC2940896; doi:10.1186/1475-2875-9-247)
Supplement: Additional file 3 — Article Database. The data provided reference each article from which frequency data are extracted, organized by study identification number [file 1475-2875-9-247-S3.XLS]

## Sheet: Additional File 3
				Article Database
ID	MAF	MGF	Year of Study	Country	Author	Journal	Title
1	1	1	2004	Senegal	Ndiaye D, Daily JP, Sarr O, et al.	Acta Tropica, 2006	Defining the origin of Plasmodium falciparum resistant dhfr isolates in Senegal
2	2	2	2001	Guinea-Bissau	Kofoed PE, Alfrangis M, Poulsen A, et al.	Tropical Medicine and International Health, 2004	Genetic markers of resistance to pyrimethamine and sulfonamides in Plasmodium falciparum parasites compared with the resistance patterns in isolates of Escherichia coli from the same children in Guinea-Bissau
3	3	3	N/A	Equitorial Guinea	Berzosa PJ, Puente S, Benito A	Parasitol Res, 2005	Malaria cure with sulphadoxine/pyrimethamine combination in 12 semi-immune adults from West-Central Africa with high rates of point mutations in Plasmodium falciparum dhfr and dhps genes
4	4	4	2002	Ghana	Mockenhaupt FP, Bousema JT, Eggelte TA, et al.	Tropical Medicine and International Health, 2005	Plasmodium falciparum dhfr but not dhps mutations associated with sulphadoxine-pyrimethamine treatment failure and gametocyte carriage in northern Ghana
5	5		1999	Uganda	Staedke SG, Sendagire H, Lamola S, et al.	Tropical Medicine and International Health, 2004	Relationship between age, molecular markers, and response to sulphadoxine-pyrimethamine treatment in Kampala, Uganda
6	6		2002	Uganda	Talisuna AO, Nalunkuma-Kazibwe A, Langi P, et al.	Infection, Genetics and Evolution, 2004	Two mutations in dihydrofolate reductase combined with one in the dihydropteroate synthase gene predict sulphadoxine–pyrimethamine parasitological failure in Ugandan children with uncomplicated falciparum malaria
7a	7a		2000	Tanzania	Mutabingwa TK, Maxwell CA, Sia IG, et al.	Transactions of the Royal Society of Trop Med and Hyg, 2001	A trial of proguanil-dapsone in comparison with sulfadoxine-pyrimethamine for the clearance of Plasmodium falciparum infections in Tanzania
7b	7b		1995	Tanzania	Mutabingwa TK, Maxwell CA, Sia IG, et al.	Transactions of the Royal Society of Trop Med and Hyg, 2001	A trial of proguanil-dapsone in comparison with sulfadoxine-pyrimethamine for the clearance of Plasmodium falciparum infections in Tanzania
9	9	9	2001	Sudan	van den Broek IVF, Gatkoi T, Lowoko B, et al.	Transactions of the Royal Society of Trop Med and Hyg, 2003	Chloroquine, sulfadoxine-pyrimethamine and amodiaquine efficacy for the treatment of uncomplicated Plasmodium falciparum malaria in Upper Nile, South Sudan
10	10	10	1997-1998	Kenya	Omar SA, Adagu IS, and Warhurst DC	Transactions of the Royal Society of Trop Med and Hyg, 2001	Can pretreatment screening for dhps and dhfr point mutations in Plasmodium falciparum infections be used to predict sulfadoxine-pyrimethamine treatment failure?
13	13		1999-2000	Madagascar	Randrianarivelojosia M, Ariey F, Raharimalala, et al.	Transactions of the Royal Society of Trop Med and Hyg, 2002	Current absence of pyrimethamine resistance of Plasmodium falciparum in Madagascar
14		14	1999	Congo	Nsimba B, Jafari-Guemouri S, Moalonga DA, et al.	Tropical Medicine and International Health, 2005	Epidemiology of drug-resistant malaria in Republic of Congo: using molecular evidence for monitoring antimalarial drug resistance combined with assessment of antimalarial drug use
15		15	2001-2002	Congo	Nsimba B, Jafari-Guemouri S, Moalonga DA, et al.	Tropical Medicine and International Health, 2005	Epidemiology of drug-resistant malaria in Republic of Congo: using molecular evidence for monitoring antimalarial drug resistance combined with assessment of antimalarial drug use
16	16	16	2000	Liberia	Checchi F, Durand R, Balkan S, et al.	Transactions of the Royal Society of Trop Med and Hyg, 2002	High Plasmodium falciparum resistance to chloroquine and sulfadoxinepyrimethamine in Harper, Liberia: results in vivo and analysis of point mutations
17	17	17	2000	Malawi	Bwijo B, Kaneko A, Takechi M, et al.	Acta Tropica, 2003	High prevalence of quintuple mutant dhps/dhfr genes in Plasmodium falciparum infections seven years after introduction of sulfadoxine and pyrimethamine as first line
18	18	18	2003	Sudan	Hamour S, Melaku Y, Keus K, et al.	Transactions of the Royal Society of Trop Med and Hyg, 2005	Malaria in the Nuba Mountains of Sudan: baseline genotypic resistance and efficacy of the artesunate plus sulfadoxine—pyrimethamine and artesunate plus amodiaquine combinations
19	19	19	2002	Sudan	Anderson TJC, Nair S, Jacobzone C, et al.	Tropical Medicine and International Health, 2003	Molecular assessment of drug resistance in Plasmodium falciparum from Bahr El Gazal Province, Sudan
20	20		1994-1995	Cameroon	Basco LK and Ringwald P	Am J Trop Med Hyg, 1998	Molecular Epidemiology of Malaria in Yaounde, Cameroon II. Baseline Frequency of Point Mutations in the Dihydropteroate Synthase Gene in Plasmodium Falciparum
21	21	21	2000-2001	Cameroon	Basco LK	Am J Trop Med Hyg, 2003	Molecular Epidemiology of Malaria in Cameroon. XVI. Longitudinal Surveillance of In Vitro Pyrimethamine Resistance in Plasmodium Falciparum
22	22	22	1997-1999	Malawi	Kublin JG, Dzinjalamala FK, Kamwendo DD, et al.	JID, 2002	Molecular Markers for Failure of Sulfadoxine-Pyrimethamine and Chlorproguanil-Dapson Treatment of Plasmodium falciparum Malaria
23a	23a	23a	1999	Tanzania	Curtis J, Maxwell A, Msuya FHM, et al.	JID, 2001	Mutations in dhfr in Plasmodium falciparum Infections Selected by Chlorproguanil-Dapsone Treatment
23b	23b	23b	1999	Tanzania	Curtis J, Maxwell A, Msuya FHM, et al.	JID, 2001	Mutations in dhfr in Plasmodium falciparum Infections Selected by Chlorproguanil-Dapsone Treatment
24	24		1995	Mali	Plowe CV, Cortese JF, Djimde A, et al.	JID, 1997	Mutations in Plasmodium falciparum Dihydrofolate Reductase and Dihydropteroate Synthase and Epidemiologic Patterns of Pyrimethamine-Sulfadoxine Use and Resistance
25	25		1993	Kenya	Plowe CV, Cortese JF, Djimde A, et al.	JID, 1997	Mutations in Plasmodium falciparum Dihydrofolate Reductase and Dihydropteroate Synthase and Epidemiologic Patterns of Pyrimethamine-Sulfadoxine Use and Resistance
26	26		1995-1996	Malawi	Plowe CV, Cortese JF, Djimde A, et al.	JID, 1997	Mutations in Plasmodium falciparum Dihydrofolate Reductase and Dihydropteroate Synthase and Epidemiologic Patterns of Pyrimethamine-Sulfadoxine Use and Resistance
27	27	27	2001	Tanzania	Pearce RJ, Drakeley C, Chandramohan D, et al.	Antimicrobial Agents and Chemotherapy, 2003	Molecular Determination of Point Mutation Haplotypes in the Dihydrofolate Reductase and Dihydropteroate Synthase of Plasmodium falciparum in Three Districts of Northern Tanzania
28	28	28	2001	Tanzania	Pearce RJ, Drakeley C, Chandramohan D, et al.	Antimicrobial Agents and Chemotherapy, 2003	Molecular Determination of Point Mutation Haplotypes in the Dihydrofolate Reductase and Dihydropteroate Synthase of Plasmodium falciparum in Three Districts of Northern Tanzania
29	29	29	2001	Tanzania	Pearce RJ, Drakeley C, Chandramohan D, et al.	Antimicrobial Agents and Chemotherapy, 2003	Molecular Determination of Point Mutation Haplotypes in the Dihydrofolate Reductase and Dihydropteroate Synthase of Plasmodium falciparum in Three Districts of Northern Tanzania
30	30	30	2000	Gabon	Aubouy A, Jafari S, Huart V, et al.	Journal of Antimicrobial Chemotherapy, 2003	DHFR and DHPS genotypes of Plasmodium falciparum isolates from Gabon correlate with in vitro activity of pyrimethamine and cycloguanil, but not with sulfadoxine–pyrimethamine treatment efficacy
31	31		2000	Senegal	Ndiaye D, Daily JP, Sarr O, et. al.	Tropical Medicine and International Health, 2005	Mutations in Plasmodium falciparum dihydrofolate reductase and dihydropteroate synthase genes in Senegal
32	32		2002	Senegal	Ndiaye D, Daily JP, Sarr O, et. al.	Tropical Medicine and International Health, 2005	Mutations in Plasmodium falciparum dihydrofolate reductase and dihydropteroate synthase genes in Senegal
33	33	33	2003	Senegal	Ndiaye D, Daily JP, Sarr O, et. al.	Tropical Medicine and International Health, 2005	Mutations in Plasmodium falciparum dihydrofolate reductase and dihydropteroate synthase genes in Senegal
34	34	34	2003	Senegal	Ndiaye D, Daily JP, Sarr O, et. al.	Tropical Medicine and International Health, 2005	Mutations in Plasmodium falciparum dihydrofolate reductase and dihydropteroate synthase genes in Senegal
35	35	35	2003	Senegal	Ndiaye D, Daily JP, Sarr O, et. al.	Tropical Medicine and International Health, 2005	Mutations in Plasmodium falciparum dihydrofolate reductase and dihydropteroate synthase genes in Senegal
36	36	36	1998	Ghana	Mockenhaupt FP, Eggelte TA, Bohme T, et al.	Am J Trop Med Hyg, 2001	Plasmodium falciparum dihydrofolate reductase alleles and pyrimethamine use in pregnant Ghanaian Women
38	38	38	2000	Uganda	Sendagire H, Kyabayinze D, Swedberg, Kironde F	Tropical Medicine and International Health, 2006	Plasmodium falciparum: higher incidence of molecular resistance markers for sulphadoxine than for pyrimethamine in Kasangati, Uganda
39	39	39	2003-2004	Nigeria	Happi CT, Gbotosho GO, Folarin OA, et al.	Acta Tropica, 2005	Polymorphisms in Plasmodium falciparum dhfr and dhps genes and age related in vivo sulfadoxine–pyrimethamine resistance in malaria-infected patients from Nigeria
40	40	40	1993-1995	Kenya	Mberu EK, Nzila AM, Nduati E, et al.	Experimental Parasitology, 2002	Plasmodium falciparum: in vitro activity of sulfadoxine and dapsone in field isolates from Kenya: point mutations in dihydropteroate synthase may not be the only determinants in sulfa resistance
41	41		1995	Tanzania	Jelinek T, Ronn AM, Lemnge MM, et al.	Tropical Medicine and International Health, 1998	Polymorphisms in the dihydrofolate reductase (DHFR) and dihydropteroate synthetase (DHPS) genes of Plasmodium falciparum and in vivo resistance to sulphadoxine/pyrimethamine in isolates from Tanzania
42	42		1996	Tanzania	Jelinek T, Ronn AM, Lemnge MM, et al.	Tropical Medicine and International Health, 1998	Polymorphisms in the dihydrofolate reductase (DHFR) and dihydropteroate synthetase (DHPS) genes of Plasmodium falciparum and in vivo resistance to sulphadoxine/pyrimethamine in isolates from Tanzania
43	43		1999	Uganda	Talisuna AO, Langi P, Mutabingwa TK, et al.	Transactions of the Royal Society of Trop Med and Hyg, 2003	Population-based validation of dihydrofolate reductase gene mutations for the predication of sulfadoxine-pyrimethamine resistance in Uganda
44	44		1999	Uganda	Talisuna AO, Langi P, Mutabingwa TK, et al.	Transactions of the Royal Society of Trop Med and Hyg, 2003	Population-based validation of dihydrofolate reductase gene mutations for the predication of sulfadoxine-pyrimethamine resistance in Uganda
45	45		1999	Uganda	Talisuna AO, Langi P, Mutabingwa TK, et al.	Transactions of the Royal Society of Trop Med and Hyg, 2003	Population-based validation of dihydrofolate reductase gene mutations for the predication of sulfadoxine-pyrimethamine resistance in Uganda
46	46		1999	Uganda	Talisuna AO, Langi P, Mutabingwa TK, et al.	Transactions of the Royal Society of Trop Med and Hyg, 2003	Population-based validation of dihydrofolate reductase gene mutations for the predication of sulfadoxine-pyrimethamine resistance in Uganda
47	47		1999	Uganda	Talisuna AO, Langi P, Mutabingwa TK, et al.	Transactions of the Royal Society of Trop Med and Hyg, 2003	Population-based validation of dihydrofolate reductase gene mutations for the predication of sulfadoxine-pyrimethamine resistance in Uganda
48	48		1999	Uganda	Talisuna AO, Langi P, Mutabingwa TK, et al.	Transactions of the Royal Society of Trop Med and Hyg, 2003	Population-based validation of dihydrofolate reductase gene mutations for the predication of sulfadoxine-pyrimethamine resistance in Uganda
49	49		1999	Uganda	Talisuna AO, Langi P, Mutabingwa TK, et al.	Transactions of the Royal Society of Trop Med and Hyg, 2003	Population-based validation of dihydrofolate reductase gene mutations for the predication of sulfadoxine-pyrimethamine resistance in Uganda
50	50	50	2002	Ghana	Muehlen M, Schreiber J, Ehrhardt S, et al.	Tropical Medicine and International Health, 2004	Short Communication: Prevalence of mutations associated with resistance to atovaquone and to the antifoloate effect of proguanil in Plasmodium falciparum isolates from northern Ghana
51	51	51	1998	Mauritania	Eberl KJ, Jelinek T, Aida AO, et al.	Tropical Medicine and International Health, 2001	Prevalence of polymorphisms in the dihydrofolate reductase and dihydropteroate synthetase genes of Plasmodium falciparum isolates from southern Mauritania
52	52	52	1998	Mauritania	Eberl KJ, Jelinek T, Aida AO, et al.	Tropical Medicine and International Health, 2001	Prevalence of polymorphisms in the dihydrofolate reductase and dihydropteroate synthetase genes of Plasmodium falciparum isolates from southern Mauritania
53	53		1999-2003	Uganda	Dorsey G, Dokomajilar C, Kiggundu M, et al.	Am J Trop Med Hyg, 2004	Principle role of dihydropteroate synthase mutations in mediating resistance to sulfadoxine-pyrimethamine in single-drug and combination therapy of uncomplicated malaria in Uganda
54	54		1996	Mali	Doumbo OK, Kayentao K, Djimde A, et al.	JID, 2000	Concise Communication: Rapid Selection of Plasmodium falciparum Dihydrofolate Reductase Mutants by Pyrimethamine Prophylaxis
55	55	55	1997-1999	Kenya	Nzila AM, Mberu EK, Sulo J, et al.	Antimicrobial Agents and Chemotherapy, 2000	Towards an Understanding of the Mechanisms of Pyrimethamine-Sulfadoxine Resistance in Plasmodium falciparum: Genotyping of Dihydrofolate Reductase and Dihydropteroate Synthase of Kenyan Parasites
56	56	56	2004	Democratic Republic of Congo	Swarthout TD, van den Broek IV, Kayembe G, et al.	Tropical Medicine and International Health, 2006	Artesunate + amodiaquine and artesunate + sulphadoxine-pyrimethamine for treatment of uncomplicated malaria in Democratic Republic of Congo: a clinical trial with determination of sulphadoxine and pyrimethamine-resistant haplotypes
57	57	57	2000-2001	Uganda	Kyabayinze D, Cattamanchi A, Kamya M, et al.	Am J Trop Med Hyg, 2003	Validation of a Simplified Method for using Molecular Markers to Predict sulfadoxine-pyrimethamine treatment failures in African children with Falciparum Malaria
58	58	58	1995	South Africa	Roper C, Pearce R, Bredenkamp B, et al.	Lancet, 2003	Antifolate antimalarial resistance in southeast Africa: a population-based analysis
58b	58b	58b	1996	South Africa	Roper C, Pearce R, Bredenkamp B, et al.	Lancet, 2003	Antifolate antimalarial resistance in southeast Africa: a population-based analysis
59	59	59	1999	South Africa	Roper C, Pearce R, Bredenkamp B, et al.	Lancet, 2003	Antifolate antimalarial resistance in southeast Africa: a population-based analysis
59b	59b	59b	1999	South Africa	Roper C, Pearce R, Bredenkamp B, et al.	Lancet, 2003	Antifolate antimalarial resistance in southeast Africa: a population-based analysis
60	60		2002	Zambia	Depoortere E, Guthman JP, Presse J, et al.	Tropical Medicine and International Health, 2005	Efficacy and effectiveness of the combination of sulfadoxine/pyrimethamin and a 3-day course of artesunate for the treatment of uncomplicated falciparum malaria in a refugee settlement in Zambia
61	61	61	2002-2003	Uganda	Francis D, Nsobya SL, Talisuna A, et al.	JID, 2006	Geographic Differences in antimalarial drug efficacy in Uganda are explained by differences in endemicity and not by known molecular markers of drug resistance
62	62	62	2002-2003	Uganda	Francis D, Nsobya SL, Talisuna A, et al.	JID, 2006	Geographic Differences in antimalarial drug efficacy in Uganda are explained by differences in endemicity and not by known molecular markers of drug resistance
63	63	63	2002-2004	Uganda	Francis D, Nsobya SL, Talisuna A, et al.	JID, 2006	Geographic Differences in antimalarial drug efficacy in Uganda are explained by differences in endemicity and not by known molecular markers of drug resistance
64	64	64	2002-2004	Uganda	Francis D, Nsobya SL, Talisuna A, et al.	JID, 2006	Geographic Differences in antimalarial drug efficacy in Uganda are explained by differences in endemicity and not by known molecular markers of drug resistance
65	65	65	2002-2004	Uganda	Francis D, Nsobya SL, Talisuna A, et al.	JID, 2006	Geographic Differences in antimalarial drug efficacy in Uganda are explained by differences in endemicity and not by known molecular markers of drug resistance
66	66	66	2002-2004	Uganda	Francis D, Nsobya SL, Talisuna A, et al.	JID, 2006	Geographic Differences in antimalarial drug efficacy in Uganda are explained by differences in endemicity and not by known molecular markers of drug resistance
67	67		1999	Sudan	Ali E, Mackinnon MJ, Abdel-Muhsin AMA	Transactions of the Royal Society of Trop Med and Hyg, 2006	Increased density but not prevalence of gametocytes following drug treatment of Plasmodium falciparum
68	68	68	1998	Tanzania	Alifrangis M, Lemnge MM, Ronn AM, et al.	Am J Trop Med Hyg, 2003	Increasing prevalence of wildtypes in the dihydrogolate reductase gene of Plasmodium falciparum in an area with high levels of sulfadoxine/pyrimethamine resistance after introduction of treated bed nets
69	69	69	1999	Tanzania	Alifrangis M, Lemnge MM, Ronn AM, et al.	Am J Trop Med Hyg, 2003	Increasing prevalence of wildtypes in the dihydrogolate reductase gene of Plasmodium falciparum in an area with high levels of sulfadoxine/pyrimethamine resistance after introduction of treated bed nets
70	70	70	2000	Tanzania	Alifrangis M, Lemnge MM, Ronn AM, et al.	Am J Trop Med Hyg, 2003	Increasing prevalence of wildtypes in the dihydrogolate reductase gene of Plasmodium falciparum in an area with high levels of sulfadoxine/pyrimethamine resistance after introduction of treated bed nets
71	71	71	1998	Tanzania	Alifrangis M, Lemnge MM, Ronn AM, et al.	Am J Trop Med Hyg, 2003	Increasing prevalence of wildtypes in the dihydrogolate reductase gene of Plasmodium falciparum in an area with high levels of sulfadoxine/pyrimethamine resistance after introduction of treated bed nets
72	72	72	1999	Tanzania	Alifrangis M, Lemnge MM, Ronn AM, et al.	Am J Trop Med Hyg, 2003	Increasing prevalence of wildtypes in the dihydrogolate reductase gene of Plasmodium falciparum in an area with high levels of sulfadoxine/pyrimethamine resistance after introduction of treated bed nets
73	73	73	2000	Tanzania	Alifrangis M, Lemnge MM, Ronn AM, et al.	Am J Trop Med Hyg, 2003	Increasing prevalence of wildtypes in the dihydrogolate reductase gene of Plasmodium falciparum in an area with high levels of sulfadoxine/pyrimethamine resistance after introduction of treated bed nets
74	74		1990	The Gambia	Duraisingh MT, Von Seidlein L, Jepson A, et al.	Parasitology, 2000	Linkage disequilibrium between two chromosomally distinct loci associated with increased resistance to chloroquine in Plasmodium falciparum
75	75		1995	The Gambia	Duraisingh MT, Von Seidlein L, Jepson A, et al.	Parasitology, 2000	Linkage disequilibrium between two chromosomally distinct loci associated with increased resistance to chloroquine in Plasmodium falciparum
76	76		1996	The Gambia	Duraisingh MT, Von Seidlein L, Jepson A, et al.	Parasitology, 2000	Linkage disequilibrium between two chromosomally distinct loci associated with increased resistance to chloroquine in Plasmodium falciparum
77	77	77	1995-1996	Gabon	Kun JFJ, Lehman LG, Lell B, et al.	Antimicrobial Agents and Chemotherapy, 1999	Low-Dose Treatment with Sulfadoxine-Pyrimethamine Combinations Selects for Drug-Resistant Plasmodium falciparum Strains
78	78	78	1995	Cameroon	Basco LK, Tahar R, and Ringwald P	Antimicrobial Agents and Chemotherapy, 1998	Molecular Basis of In Vivo Resistance to Sulfadoxine-Pyrimethamine in African Adult Patients Infected with Plasmodium falciparum Malaria Parasites
79	79	79	1999	Mali	Djimde AA, Dolo A, Ouattara A, et al.	JID, 2004	Molecular Diagnosis of Resistance to Antimalarial Drugs during Epidemics and in War Zones
80	80	80	2004	Ethiopia	Gebru-Woldearegai T, Hailu A, Grobusch MP, et al.	Am J Trop Med Hyg, 2005	Molecular Surveillance of mutations in dihydrofolate reductase and dihydropteroate synthase genes of Plasmodium falciparum in Ethiopia
81	81		N/A	Uganda	Jelinek T, Kilian AHD, Curtis J, et al.	Am J Trop Med Hyg, 1999	Plasmodium falciparum: Selection of serine 108 of dihydrofolate reductase during treatment of uncomplicated malaria with co-trimoxazole in Ugandan children
82	82		N/A	Nigeria	Mockenhaupt FP, May J, Eggelte TA, et al.	Am J Trop Med Hyg, 1999	Short Report: High prevalence and imbalanced age distribution of the Plasmodium falciparum dihydrofolate reductase gene Asn-108 mutation in an area of low pyrimethamine usage in Nigeria
83	83		2002	Uganda	Sendagire H, Kaddumukasa M, Ndagire D, et al.	Acta Tropica, 2005	Rapid increase in resistance of Plasmodium falciparum to chloroquine-Fansidar in Uganda and the potential of amodiaquine-Fansidar as a better alternative
84	84		2003	Uganda	Sendagire H, Kaddumukasa M, Ndagire D, et al.	Acta Tropica, 2005	Rapid increase in resistance of Plasmodium falciparum to chloroquine-Fansidar in Uganda and the potential of amodiaquine-Fansidar as a better alternative
85		85	2003-2004	Democratic Republic of Congo	Cohuet S, Bonnet M, Van Herp M, et al.	Am J Trop Med Hyg, 2006	Short Report: Molecular Marker of associated with Plasmodium falciparum resistance to sulfadoxine-pyrimethamine in the Democratic Republic Of Congo
86		86	2003-2004	Democratic Republic of Congo	Cohuet S, Bonnet M, Van Herp M, et al.	Am J Trop Med Hyg, 2006	Short Report: Molecular Marker of associated with Plasmodium falciparum resistance to sulfadoxine-pyrimethamine in the Democratic Republic Of Congo
87		87	2003-2004	Democratic Republic of Congo	Cohuet S, Bonnet M, Van Herp M, et al.	Am J Trop Med Hyg, 2006	Short Report: Molecular Marker of associated with Plasmodium falciparum resistance to sulfadoxine-pyrimethamine in the Democratic Republic Of Congo
88		88	2003-2004	Democratic Republic of Congo	Cohuet S, Bonnet M, Van Herp M, et al.	Am J Trop Med Hyg, 2006	Short Report: Molecular Marker of associated with Plasmodium falciparum resistance to sulfadoxine-pyrimethamine in the Democratic Republic Of Congo
90	90	90	2004	Central African Republic	Menard D, Yapou F, Manirakiza A, et al.	Am J Trop Med Hyg, 2006	Frequency distribution of antimalarial drug-resistant alleles among isolates of plasmodium falciparum in Bangui, Central Africa Republic
91	91	91	1996-1997	Sudan	Khalil IF, Ronn AM, Alifrangis M, et al.	Am J Trop Med Hyg, 2006	Response of Plasmodium falciparum to cotrimoxazole therapy: Relationship with plasma drug concentrations and dihydrofolate reductase and dihydropteroate synthase genotypes
92		92	N/A	Kenya	Ogutu BR, Nzila AM, Ochong E, et al.	Tropical Medicine and International Health, 2005	The role of sequential administration of sulphadoxine/pyrimethamine following quinine in the treatment of severe falciparum malaria in children
93	93	93	2004	Burkina Faso	Dokomajilar C, Lankoande AM, Dorsey G, et al	Am J Trop Med Hyg, 2006	Roles of specific Plasmodium falciparum mutations in resistance to amodiaguine and sulfadoxine-pyrimthamine in Burkina Faso
94	94	94	2002	Senegal	Henry M, Diallo I, Bordes J, et al.	Am J Trop Med Hyg, 2006	Urban Malaria in Dakar, Senegal: Chemosusceptibility and genetic diversity of Plasmodium falciparum isolates
95	95	95	1997-1998	Kenya	Omar SA, Adagu IS, and Warhurst DC	Transactions of the Royal Society of Trop Med and Hyg, 2001	Can pretreatment screening for dhps and dhfr point mutations in Plasmodium falciparum infections be used to predict sulfadoxine-pyrimethamine treatment failure?
96a	96a	96a	1993-1994	Mali	Wang P, Lee C-S, Bayoumi, et al.	Molecular and Biochemical Parasitology, 1997	Resistance to antifolates in Plasmodium falciparum monitored by sequence analysis of dihydropteroate synthetase and dihydrofolate reductase alleles in a large number of field samples of diverse orgins
96b	96b	96b	1993-1995	Kenya	Wang P, Lee C-S, Bayoumi, et al.	Molecular and Biochemical Parasitology, 1997	Resistance to antifolates in Plasmodium falciparum monitored by sequence analysis of dihydropteroate synthetase and dihydrofolate reductase alleles in a large number of field samples of diverse orgins
96c	96c	96c	1993-1994	Mali	Wang P, Lee C-S, Bayoumi, et al.	Molecular and Biochemical Parasitology, 1997	Resistance to antifolates in Plasmodium falciparum monitored by sequence analysis of dihydropteroate synthetase and dihydrofolate reductase alleles in a large number of field samples of diverse orgins
97	97	97	1996	Tanzania	Wang P, Lee C-S, Bayoumi, et al.	Molecular and Biochemical Parasitology, 1997	Resistance to antifolates in Plasmodium falciparum monitored by sequence analysis of dihydropteroate synthetase and dihydrofolate reductase alleles in a large number of field samples of diverse orgins
98	98	98	1995	Tanzania	Jelinek T, Ronn AM, Curtis J, et al.	Tropical Medicine and International Health, 1997	High prevalence of mutations in the dihydrofolate reductase gene of Plasmodium falciparum in isolates from Tanzania without evidence of an association to clinical sulfadoxine/pyrimethamin resistance
99	99	99	2002	Tanzania	Mbugi EV, Mutayoba BM, Malisa AL, et al.	Malaria Journal, 2006	Drug resistance to sulphadoxine-pyrimethamine in Plasmodium falciparum malaria in Mlimba, Tanzania
100	100	100	2004	Guinea	Bonnet M, Roper C, Felix M, et al.	Malaria Journal, 2007	Efficacy of antimalarial treatment in Guinea: in vivo study of two artemisinin combination therapies in Dabola and molecular markers of resistance to sulphadoxine-pyrimethamine in N'Zerekore
101	101	101	2004	Ethiopia	Schunk M, Kumma WP, Miranda IB, et al.	Malaria Journal, 2006	High prevalence of drug-resistance mutations in Plasmodium falciparum and Plasmodium vivax in southern Ethiopia
102	102	102	2000-2001	Cote d’Ivoire	Djaman JA, Mazabraud A, and Basco L	Annals of Tropical Medicine and Parasitology, 2007	Sulfadoxine–pyrimethamine susceptibilities and analysis of the dihydrofolate reductase and dihydropteroate synthase of Plasmodium falciparum isolates from Cote d’Ivoire
103		103	2002	Burkina Faso	Diallo DA, Sutherland C, Nebié I, et al.	Am J Trop Med Hyg, 2007	Sustained use of insecticide-treated curtains is not associated with greater circulation of drug-resistant malaria parasites, or with highter risk of treatment failure among children with uncomplicated malaria in Burkina Faso
105	105	105	2003	Zimbabwe	Mlambo G, Sullivan D, Mutambu S, et al.	Parasitol Res, 2007	High prevalence of molecular markers for resistance to chloroquine and pyrimethamine in Plasmodium falciparum from Zimbabwe
106	106	106	2003	Zimbabwe	Mlambo G, Sullivan D, Mutambu S, et al.	Parasitol Res, 2007	High prevalence of molecular markers for resistance to chloroquine and pyrimethamine in Plasmodium falciparum from Zimbabwe
107	107	107	2003	Zimbabwe	Mlambo G, Sullivan D, Mutambu S, et al.	Parasitol Res, 2007	High prevalence of molecular markers for resistance to chloroquine and pyrimethamine in Plasmodium falciparum from Zimbabwe
108	108	108	1999	Cameroon	Basco LK, Ndounga M, Tejiokem M, et al.	Am J Trop Med Hyg, 2002	Molecular Epidemiology of Malaria in Cameroon. XI. Geographic distribution of Plasmodium falciparum isolates with dihydrofolate reductase gene mutations in Southern and Central Cameroon
109	109	109	1999	Cameroon	Basco LK, Ndounga M, Tejiokem M, et al.	Am J Trop Med Hyg, 2002	Molecular Epidemiology of Malaria in Cameroon. XI. Geographic distribution of Plasmodium falciparum isolates with dihydrofolate reductase gene mutations in Southern and Central Cameroon
110	110	110	1999	Cameroon	Basco LK, Ndounga M, Tejiokem M, et al.	Am J Trop Med Hyg, 2002	Molecular Epidemiology of Malaria in Cameroon. XI. Geographic distribution of Plasmodium falciparum isolates with dihydrofolate reductase gene mutations in Southern and Central Cameroon
111	111	111	1999	Cameroon	Basco LK, Ndounga M, Tejiokem M, et al.	Am J Trop Med Hyg, 2002	Molecular Epidemiology of Malaria in Cameroon. XI. Geographic distribution of Plasmodium falciparum isolates with dihydrofolate reductase gene mutations in Southern and Central Cameroon
112	112	112	2004-2005	Cameroon	Basco LK, Ndounga M, Tejiokem M, et al.	Am J Trop Med Hyg, 2007	Molecular Epidemiology of Malaria in Cameroon. XXVI. Twelve-Year In Vitro and molecular surveillance of pyrimethamine resistance and experimental studies to modulate pyrimethamine resistance
113	113	113	2005	Malawi	Nkhoma S, Molyneux M, Ward S	Acta Tropica, 2007	Molecular Surveillance for drug resistant Plasmodium falciparum malaria in Malawi
114	114	114	2005	Malawi	Nkhoma S, Molyneux M, Ward S	Acta Tropica, 2007	Molecular Surveillance for drug resistant Plasmodium falciparum malaria in Malawi
115	115	115	2005	Malawi	Nkhoma S, Molyneux M, Ward S	Acta Tropica, 2007	Molecular Surveillance for drug resistant Plasmodium falciparum malaria in Malawi
116	116	116	1996-1997	Sudan	Khalil IF, Alifrangis M, Ronn AM, et al.	Am J Trop Med Hyg, 2002	Pyrimethamine/Sulfadoxine combination in the treatment of uncomplicated falciparum malaria: relation between dihydropteroate synthase/dihydrofolate reductase genotypes, sulfadoxine plasma levels, and treatment outcome
118		118	2003	Burkina Faso	Tinto H, Ouedraogo JB, Zongo I, et al.	Am J Trop Med Hyg, 2007	Sulfadoxine-Pyrimethamine efficacy and selection of plasmodium falciparum dhfr mutations in Burkina Faso before its introduction as intermittent preventative treatment for pregnant women
121	121	121	1995	Cameroon	Basco LK, Tahar R, Keundjian A, et al.	JID, 2000	Concise Communication: Sequence Variations in the Genes Encoding Dihydropteroate Synthase and Dihydrofolate Reductase and Clinical Response to Sulfadoxine-Pyrimethamine in patients with Acute Uncomplicated Falciparum Malaria
122	122		1995	Mali	Diourte Y, Djimde A, Doumbo OK, et al.	Am J Trop Med Hyg, 1999	Pyrimethamine-Sulfadoxine efficacy and selection for mutations in Plasmodium falciparum Dihydrofolate Reductase and Dihydropteroate synthase in Mali
123	123	123	2001	Cameroon	Tahar R and Basco LK	Am J Trop Med Hyg, 2006	Molecular Epidemiology of Malaria in Cameroon XXII. Geographic mapping and distribution of Plasmodium falciparum dihydrofolate reductase (DHFR) mutant alleles
124	124	124	2001	Cameroon	Tahar R and Basco LK	Am J Trop Med Hyg, 2006	Molecular Epidemiology of Malaria in Cameroon XXII. Geographic mapping and distribution of Plasmodium falciparum dihydrofolate reductase (DHFR) mutant alleles
125	125	125	2001	Cameroon	Tahar R and Basco LK	Am J Trop Med Hyg, 2006	Molecular Epidemiology of Malaria in Cameroon XXII. Geographic mapping and distribution of Plasmodium falciparum dihydrofolate reductase (DHFR) mutant alleles
126	126	126	2001	Cameroon	Tahar R and Basco LK	Am J Trop Med Hyg, 2006	Molecular Epidemiology of Malaria in Cameroon XXII. Geographic mapping and distribution of Plasmodium falciparum dihydrofolate reductase (DHFR) mutant alleles
127	127	127	2003	Cameroon	Tahar R and Basco LK	Am J Trop Med Hyg, 2006	Molecular Epidemiology of Malaria in Cameroon XXII. Geographic mapping and distribution of Plasmodium falciparum dihydrofolate reductase (DHFR) mutant alleles
128	128	128	2001	Cameroon	Tahar R and Basco LK	Am J Trop Med Hyg, 2006	Molecular Epidemiology of Malaria in Cameroon XXII. Geographic mapping and distribution of Plasmodium falciparum dihydrofolate reductase (DHFR) mutant alleles
129	129	129	2002	Cameroon	Tahar R and Basco LK	Am J Trop Med Hyg, 2006	Molecular Epidemiology of Malaria in Cameroon XXII. Geographic mapping and distribution of Plasmodium falciparum dihydrofolate reductase (DHFR) mutant alleles
130	130	130	2000	Cameroon	Tahar R and Basco LK	Am J Trop Med Hyg, 2006	Molecular Epidemiology of Malaria in Cameroon XXII. Geographic mapping and distribution of Plasmodium falciparum dihydrofolate reductase (DHFR) mutant alleles
131	131	131	2000	Cameroon	Tahar R and Basco LK	Am J Trop Med Hyg, 2006	Molecular Epidemiology of Malaria in Cameroon XXII. Geographic mapping and distribution of Plasmodium falciparum dihydrofolate reductase (DHFR) mutant alleles
132	132	132	2001	Cameroon	Tahar R and Basco LK	Am J Trop Med Hyg, 2006	Molecular Epidemiology of Malaria in Cameroon XXII. Geographic mapping and distribution of Plasmodium falciparum dihydrofolate reductase (DHFR) mutant alleles
133	133	133	2001	Cameroon	Tahar R and Basco LK	Am J Trop Med Hyg, 2006	Molecular Epidemiology of Malaria in Cameroon XXII. Geographic mapping and distribution of Plasmodium falciparum dihydrofolate reductase (DHFR) mutant alleles
134	134	134	2000	Cameroon	Tahar R and Basco LK	Am J Trop Med Hyg, 2006	Molecular Epidemiology of Malaria in Cameroon XXII. Geographic mapping and distribution of Plasmodium falciparum dihydrofolate reductase (DHFR) mutant alleles
135		135	2002-2003	Kenya	Hamel MJ, Greene C, Chiller T, et al.	Am J Trop Med Hyg, 2008	Does Cotrimoxazole prophylaxis for the prevention of HIV-associated opportunistic infections select for resistant pathogens in Kenyan adults
136	136		1995	Tanzania	Curtis J, Duraisingh MT, Warhurst DC	JID, 1998	In vivo selection for a specific genotype of dihydropteroate synthetase of Plasmodium falciparum by pyrimethamine-sulfadoxine but not chlorproguanil-dapsone treatment
137	137	137	1999	Tanzania	Mugittu K, Ndejembi M, Malisa A, et al.	Am J Trop Med Hyg, 2004	Therapeutic efficacy of sulfadoxine-pyrimethamine and prevalence of resistance markers in Tanzania prior to revision of malaria treatment policy: Plasmodium falciparum dihydrofolate reductase and dihydropteroate synthase mutations in monitoring in vivo re
138	138	138	1999	Tanzania	Mugittu K, Ndejembi M, Malisa A, et al.	Am J Trop Med Hyg, 2004	Therapeutic efficacy of sulfadoxine-pyrimethamine and prevalence of resistance markers in Tanzania prior to revision of malaria treatment policy: Plasmodium falciparum dihydrofolate reductase and dihydropteroate synthase mutations in monitoring in vivo re
139	139	139	1999	Tanzania	Mugittu K, Ndejembi M, Malisa A, et al.	Am J Trop Med Hyg, 2004	Therapeutic efficacy of sulfadoxine-pyrimethamine and prevalence of resistance markers in Tanzania prior to revision of malaria treatment policy: Plasmodium falciparum dihydrofolate reductase and dihydropteroate synthase mutations in monitoring in vivo re
140	140	140	1999	Tanzania	Mugittu K, Ndejembi M, Malisa A, et al.	Am J Trop Med Hyg, 2004	Therapeutic efficacy of sulfadoxine-pyrimethamine and prevalence of resistance markers in Tanzania prior to revision of malaria treatment policy: Plasmodium falciparum dihydrofolate reductase and dihydropteroate synthase mutations in monitoring in vivo re
141	141	141	1999	Tanzania	Mugittu K, Ndejembi M, Malisa A, et al.	Am J Trop Med Hyg, 2004	Therapeutic efficacy of sulfadoxine-pyrimethamine and prevalence of resistance markers in Tanzania prior to revision of malaria treatment policy: Plasmodium falciparum dihydrofolate reductase and dihydropteroate synthase mutations in monitoring in vivo re
142	142	142	2004	Mozambique	Fernandes N, Figueiredo P, Rosario V, et al.	Malaria Journal, 2007	Analysis of sulphadoxine–pyrimethamine resistance conferring mutations of Plasmodium falciparum from Mozambique reveals the absence of the dihydrofolate reductase 164L mutant
143	143	143	1999	Mozambique	Raman J, Sharp B, Kleinschmidt I, et al.	Am J Trop Med Hyg, 2008	Differential Effect of Regional Drug Pressure on Dihydrofolate Reductase and Dihydropteroate Synthetase Mutations in Southern Mozambique
144	144	144	2001	Mozambique	Raman J, Sharp B, Kleinschmidt I, et al.	Am J Trop Med Hyg, 2008	Differential Effect of Regional Drug Pressure on Dihydrofolate Reductase and Dihydropteroate Synthetase Mutations in Southern Mozambique
145	145	145	2003	Mozambique	Raman J, Sharp B, Kleinschmidt I, et al.	Am J Trop Med Hyg, 2008	Differential Effect of Regional Drug Pressure on Dihydrofolate Reductase and Dihydropteroate Synthetase Mutations in Southern Mozambique
146	146	146	2004	Mozambique	Raman J, Sharp B, Kleinschmidt I, et al.	Am J Trop Med Hyg, 2008	Differential Effect of Regional Drug Pressure on Dihydrofolate Reductase and Dihydropteroate Synthetase Mutations in Southern Mozambique
147	147	147	1999	Mozambique	Raman J, Sharp B, Kleinschmidt I, et al.	Am J Trop Med Hyg, 2008	Differential Effect of Regional Drug Pressure on Dihydrofolate Reductase and Dihydropteroate Synthetase Mutations in Southern Mozambique
148	148	148	2001	Mozambique	Raman J, Sharp B, Kleinschmidt I, et al.	Am J Trop Med Hyg, 2008	Differential Effect of Regional Drug Pressure on Dihydrofolate Reductase and Dihydropteroate Synthetase Mutations in Southern Mozambique
149	149	149	2003	Mozambique	Raman J, Sharp B, Kleinschmidt I, et al.	Am J Trop Med Hyg, 2008	Differential Effect of Regional Drug Pressure on Dihydrofolate Reductase and Dihydropteroate Synthetase Mutations in Southern Mozambique
150	150	150	2004	Mozambique	Raman J, Sharp B, Kleinschmidt I, et al.	Am J Trop Med Hyg, 2008	Differential Effect of Regional Drug Pressure on Dihydrofolate Reductase and Dihydropteroate Synthetase Mutations in Southern Mozambique
151	151	151	1999	Mozambique	Raman J, Sharp B, Kleinschmidt I, et al.	Am J Trop Med Hyg, 2008	Differential Effect of Regional Drug Pressure on Dihydrofolate Reductase and Dihydropteroate Synthetase Mutations in Southern Mozambique
152	152	152	2001	Mozambique	Raman J, Sharp B, Kleinschmidt I, et al.	Am J Trop Med Hyg, 2008	Differential Effect of Regional Drug Pressure on Dihydrofolate Reductase and Dihydropteroate Synthetase Mutations in Southern Mozambique
153	153	153	2003	Mozambique	Raman J, Sharp B, Kleinschmidt I, et al.	Am J Trop Med Hyg, 2008	Differential Effect of Regional Drug Pressure on Dihydrofolate Reductase and Dihydropteroate Synthetase Mutations in Southern Mozambique
154	154	154	2004	Mozambique	Raman J, Sharp B, Kleinschmidt I, et al.	Am J Trop Med Hyg, 2008	Differential Effect of Regional Drug Pressure on Dihydrofolate Reductase and Dihydropteroate Synthetase Mutations in Southern Mozambique
155	155		2001-2003	Malawi	Alker A, Mwapasa V, Purfield A, et al.	Antimicrobial Agents and Chemotherapy, 2005	Mutations Associated with Sulfadoxine-Pyrimethamine and Chlorproguanil Resistance in Plasmodium falciparum Isolates from Blantyre, Malawi
156	156	156	2002	Democratic Republic of Congo	Alker A, Kazadi W, Kutelemeni A, et al.	Tropical Medicine and International Health, 2008	dhfr and dhps genotype and sulphadoxine-pyrimethamine treatment failue in children with falciparum malaria in the Democratic Republic of Congo
157	157	157	2001	Mozambique	Enosse S, Magnussen P, Abacassamo F, et al.	Malaria Journal, 2008	Rapid increase of Plasmodium falciparum dhfr/dhps resistant haplotypes, after the adoption of sulphadoxine-pyrimethamine as first line treatment in 2002, in southern Mozambique
158	158	158	2003	Mozambique	Enosse S, Magnussen P, Abacassamo F, et al.	Malaria Journal, 2008	Rapid increase of Plasmodium falciparum dhfr/dhps resistant haplotypes, after the adoption of sulphadoxine-pyrimethamine as first line treatment in 2002, in southern Mozambique
159	159	159	1988	Zambia	Mkulama M, Chishimba S, Sikalima J, et al.	Malaria Journal, 2008	Escalating Plasmodium falciparum antifolate drug resistance mutations in Macha, rural Zambia
160	160	160	2000	Zambia	Mkulama M, Chishimba S, Sikalima J, et al.	Malaria Journal, 2008	Escalating Plasmodium falciparum antifolate drug resistance mutations in Macha, rural Zambia
161	161	161	2003	Zambia	Mkulama M, Chishimba S, Sikalima J, et al.	Malaria Journal, 2008	Escalating Plasmodium falciparum antifolate drug resistance mutations in Macha, rural Zambia
162	162	162	2006	Zambia	Mkulama M, Chishimba S, Sikalima J, et al.	Malaria Journal, 2008	Escalating Plasmodium falciparum antifolate drug resistance mutations in Macha, rural Zambia
163	163	163	2005	Uganda	Lynch C, Pearce R, Pota H, et al.	JID, 2008	Emergence of a dhfr Mutation Conferring High-Level Drug Resistance to Plasmodium falciparum Populations from Southwest Uganda
164	164	164	2005	Uganda	Lynch C, Pearce R, Pota H, et al.	JID, 2008	Emergence of a dhfr Mutation Conferring High-Level Drug Resistance to Plasmodium falciparum Populations from Southwest Uganda
165	165		1999	Tanzania	Eriksen J, Mwankusye S, Mduma S, et al.	Transactions of the Royal Society of Trop Med and Hyg, 2004	Patterns of resistance and DHFR/DHPS genotypes of Plasmodium falciparum in rural Tanzania prior to the adoption of sulfadoxine-pyrimethamine as first-line treatment
166	166	166	2003	Sudan	A-Elbasit IE, Khalil IF, Elbashir MI, et al.	Eur J Clin Microbiol Infect Dis, 2008	High frequency of Plasmodium falciparum CICNI/SGEAA and CVIET haplotypes without association with resistance to sulphadoxine/pyrimethamine and chloroquine combination in the Daraweesh area, in Sudan
168	168	168	1987	Kenya	Certain L, Briceno M, Kiara S, et al.	JID, 2008	Characteristics of Plasmodium falciparum dhfr Haplotypees that Confer Pyrimethamine Resistance, Kilifi, Kenya, 1987-2005
170	170	170	1993	Kenya	Certain L, Briceno M, Kiara S, et al.	JID, 2008	Characteristics of Plasmodium falciparum dhfr Haplotypees that Confer Pyrimethamine Resistance, Kilifi, Kenya, 1987-2005
171	171	171	1994	Kenya	Certain L, Briceno M, Kiara S, et al.	JID, 2008	Characteristics of Plasmodium falciparum dhfr Haplotypees that Confer Pyrimethamine Resistance, Kilifi, Kenya, 1987-2005
172	172	172	1995	Kenya	Certain L, Briceno M, Kiara S, et al.	JID, 2008	Characteristics of Plasmodium falciparum dhfr Haplotypees that Confer Pyrimethamine Resistance, Kilifi, Kenya, 1987-2005
173	173	173	1993-1995	Kenya	Certain L, Briceno M, Kiara S, et al.	JID, 2008	Characteristics of Plasmodium falciparum dhfr Haplotypees that Confer Pyrimethamine Resistance, Kilifi, Kenya, 1987-2005
174	174	174	1997	Kenya	Certain L, Briceno M, Kiara S, et al.	JID, 2008	Characteristics of Plasmodium falciparum dhfr Haplotypees that Confer Pyrimethamine Resistance, Kilifi, Kenya, 1987-2005
175	175	175	1998	Kenya	Certain L, Briceno M, Kiara S, et al.	JID, 2008	Characteristics of Plasmodium falciparum dhfr Haplotypees that Confer Pyrimethamine Resistance, Kilifi, Kenya, 1987-2005
176	176	176	1999	Kenya	Certain L, Briceno M, Kiara S, et al.	JID, 2008	Characteristics of Plasmodium falciparum dhfr Haplotypees that Confer Pyrimethamine Resistance, Kilifi, Kenya, 1987-2005
177	177	177	2000	Kenya	Certain L, Briceno M, Kiara S, et al.	JID, 2008	Characteristics of Plasmodium falciparum dhfr Haplotypees that Confer Pyrimethamine Resistance, Kilifi, Kenya, 1987-2005
178	178	178	2001	Kenya	Certain L, Briceno M, Kiara S, et al.	JID, 2008	Characteristics of Plasmodium falciparum dhfr Haplotypees that Confer Pyrimethamine Resistance, Kilifi, Kenya, 1987-2005
179	179	179	2002	Kenya	Certain L, Briceno M, Kiara S, et al.	JID, 2008	Characteristics of Plasmodium falciparum dhfr Haplotypees that Confer Pyrimethamine Resistance, Kilifi, Kenya, 1987-2005
180	180	180	2003	Kenya	Certain L, Briceno M, Kiara S, et al.	JID, 2008	Characteristics of Plasmodium falciparum dhfr Haplotypees that Confer Pyrimethamine Resistance, Kilifi, Kenya, 1987-2005
181	181	181	2004	Kenya	Certain L, Briceno M, Kiara S, et al.	JID, 2008	Characteristics of Plasmodium falciparum dhfr Haplotypees that Confer Pyrimethamine Resistance, Kilifi, Kenya, 1987-2005
182	182	182	2005	Kenya	Certain L, Briceno M, Kiara S, et al.	JID, 2008	Characteristics of Plasmodium falciparum dhfr Haplotypees that Confer Pyrimethamine Resistance, Kilifi, Kenya, 1987-2005
183	183	183	2006	Kenya	Certain L, Briceno M, Kiara S, et al.	JID, 2008	Characteristics of Plasmodium falciparum dhfr Haplotypees that Confer Pyrimethamine Resistance, Kilifi, Kenya, 1987-2005
184	184		N/A	Uganda	Jelinek T, Kilian AHD, Kabagambe G, et al.	Am J Trop Med Hyg, 1999	Plasmodium falciparum resistance to sulfadoxine/pyrimethamine in Uganda: Correlation with polymorphisms in the dihydrofolate reductase and dihydropteroate synthetase gene
185	185	185	2003-2004	Congo	Ndounga M, Tahar R, Basco L, et al.	Tropical Medicine and International Health, 2007	Therapeutic efficacy of sulfadoxine-pyrimethamine and the prevalence of molecular markers of resistance in under 5-year old in Brazzaville, Congo
186	186		2003	Cameroon	Tahar R and Basco LK	Acta Tropica, 2007	Molecular Epidemiology of malaria in Cameroon XXVII. Clinical and parasitological response to sulfadoxine-pyrimethamine treatment and Plasmodium falciparum dihydrofolate reductase and dihydropteroate synthase alleles in Cameronian children
187	187		2003	Cameroon	Tahar R and Basco LK	Acta Tropica, 2007	Molecular Epidemiology of malaria in Cameroon XXVII. Clinical and parasitological response to sulfadoxine-pyrimethamine treatment and Plasmodium falciparum dihydrofolate reductase and dihydropteroate synthase alleles in Cameronian children
188	188	188	1996-2007	Sudan	Khalil I, Ronn AM, Alifrangis M, et al.	Am J Trop Med Hyg, 2003	Dihydrofolate reductase and Dihydropteroate synthase genotypes associated with in vitro resistance of Plasmodium falciparum to pyrimethamine, trimethoprim, sulfadoxine, and sulfamethoxozole
189	189		2002-2003	Tanzania	Ochong E, Nzila A, Kimani S, et al.	Malaria Journal, 2003	Molecular monitoring of the Leu-164 mutation of dihydrofolate reductase in a highly sulfadoxine/pyrimethamine resistant area in Africa
190		190	2004-2005	Tanzania	Schonfeld M, Mirands IB, Schunk M, et al.	Malaria Journal, 2007	Molecular surveillance of drug-resistance associated mutations of Plasmodium falciparum in south-west Tanzania
191		191	2004-2005	Tanzania	Schonfeld M, Mirands IB, Schunk M, et al.	Malaria Journal, 2007	Molecular surveillance of drug-resistance associated mutations of Plasmodium falciparum in south-west Tanzania
192	192		1998	Sudan	Abdel-Muhsin AA, Mackinnon MJ, Awadalla P, et al.	Parasitology, 2003	Local differentiation in Plasmodium falciparum drug resistance genes in Sudan
193	193		1999	Sudan	Abdel-Muhsin AA, Mackinnon MJ, Awadalla P, et al.	Parasitology, 2003	Local differentiation in Plasmodium falciparum drug resistance genes in Sudan
194	194		1998	Sudan	Abdel-Muhsin AA, Mackinnon MJ, Awadalla P, et al.	Parasitology, 2003	Local differentiation in Plasmodium falciparum drug resistance genes in Sudan
195	195		1999	Sudan	Abdel-Muhsin AA, Mackinnon MJ, Awadalla P, et al.	Parasitology, 2003	Local differentiation in Plasmodium falciparum drug resistance genes in Sudan
196	196		1998	Sudan	Abdel-Muhsin AA, Mackinnon MJ, Awadalla P, et al.	Parasitology, 2003	Local differentiation in Plasmodium falciparum drug resistance genes in Sudan
197	197		1999	Sudan	Abdel-Muhsin AA, Mackinnon MJ, Awadalla P, et al.	Parasitology, 2003	Local differentiation in Plasmodium falciparum drug resistance genes in Sudan
198	198		1998	Sudan	Abdel-Muhsin AA, Mackinnon MJ, Awadalla P, et al.	Parasitology, 2003	Local differentiation in Plasmodium falciparum drug resistance genes in Sudan
199	199		1999	Sudan	Abdel-Muhsin AA, Mackinnon MJ, Awadalla P, et al.	Parasitology, 2003	Local differentiation in Plasmodium falciparum drug resistance genes in Sudan
200		200	2001-2002	Uganda	Malamba S, Mermin J, Reingold A, et al.	Am J Trop Med Hyg, 2006	Effect if cotrimoxazole prophylaxis taken by human immunodeficiency virus (HIV)-infected persons on the selection of sulfadoxine-pyrimethamine resistant malaria parasites among HIV-uninfected household members
202	202		1990	Sudan	Abdel-Muhsin AA, Mackinnon MJ, Ali E, et al.	JID, 2004	Evolution of drug resistance genes in Plasmodium falciparum in an area of seasonal malaria transmission in eastern Sudan
203	203		1993	Sudan	Abdel-Muhsin AA, Mackinnon MJ, Ali E, et al.	JID, 2004	Evolution of drug resistance genes in Plasmodium falciparum in an area of seasonal malaria transmission in eastern Sudan
204	204		1999	Sudan	Abdel-Muhsin AA, Mackinnon MJ, Ali E, et al.	JID, 2004	Evolution of drug resistance genes in Plasmodium falciparum in an area of seasonal malaria transmission in eastern Sudan
205	205		2000	Sudan	Abdel-Muhsin AA, Mackinnon MJ, Ali E, et al.	JID, 2004	Evolution of drug resistance genes in Plasmodium falciparum in an area of seasonal malaria transmission in eastern Sudan
206	206		2001	Sudan	Abdel-Muhsin AA, Mackinnon MJ, Ali E, et al.	JID, 2004	Evolution of drug resistance genes in Plasmodium falciparum in an area of seasonal malaria transmission in eastern Sudan
207	207		2000	Sao Tome & Principe	Cravo P, Figueiredo S, Nogueira F et al.	Annals of Tropical Medicine and Parasitology, 2004	High frequency of the genetic polymorphisms associated with sulfadoxine-pyrimethamine resistance, among Plasmodium falciparum isolates from Sao Tome and Principe, West Africa
208	208	208	2001	Ghana	Marks F, Evans J, Meyer C et al.	Antimicrobial Agents and Chemotherapy, 2005	High prevalence of markers for sulphadoxine and pyrimethamine resistance in Plasmodium falciparum in the absence of drug pressure in the Ashanti Region of Ghana
209	209	209	2003	Ghana	Marks F, Evans J, Meyer C et al.	Antimicrobial Agents and Chemotherapy, 2005	High prevalence of markers for sulphadoxine and pyrimethamine resistance in Plasmodium falciparum in the absence of drug pressure in the Ashanti Region of Ghana
210	210	210	2001	Gambia	Dunyo S, Ord R, Hallett R et al.	Plos Clinical Trials, 2006	Randomised Trial of Chloroquine/Sulphadoxine-Pyrimethamine in Gambian children with Malaria: Impact against Multidrug-Resistant P. falciparum
211	211	211	1998	Tanzania	Alifrangis M, Enosse S, Khalil I et al.	Am J Trop Med Hyg, 2003	Prediction of Plasmodium falciparum resistance to sulfadoxine/pyrimethamine in vivo by mutations in the dihydrofolate reductase and dihydropteroate synthetase genes: a comparative study between sites of differing endemicity
212	212	212	2000	Mozambique	Alifrangis M, Enosse S, Khalil I et al.	Am J Trop Med Hyg, 2003	Prediction of Plasmodium falciparum resistance to sulfadoxine/pyrimethamine in vivo by mutations in the dihydrofolate reductase and dihydropteroate synthetase genes: a comparative study between sites of differing endemicity
213	213		1997	Tanzania	Alifrangis M, Enosse S, Khalil I et al.	Am J Trop Med Hyg, 2003	Prediction of Plasmodium falciparum resistance to sulfadoxine/pyrimethamine in vivo by mutations in the dihydrofolate reductase and dihydropteroate synthetase genes: a comparative study between sites of differing endemicity
214	214		1998	Tanzania	Alifrangis M, Enosse S, Khalil I et al.	Am J Trop Med Hyg, 2003	Prediction of Plasmodium falciparum resistance to sulfadoxine/pyrimethamine in vivo by mutations in the dihydrofolate reductase and dihydropteroate synthetase genes: a comparative study between sites of differing endemicity
215	215		1999	Tanzania	Alifrangis M, Enosse S, Khalil I et al.	Am J Trop Med Hyg, 2003	Prediction of Plasmodium falciparum resistance to sulfadoxine/pyrimethamine in vivo by mutations in the dihydrofolate reductase and dihydropteroate synthetase genes: a comparative study between sites of differing endemicity
216	216	216	1998	Gabon	Mawili-Mboumba DP, Ekala MT, Lekoulou F et al.	Acta Tropica, 2001	Molecular analysis of DHFR and DHPS genes in P. falciparum clinical isolates from Haut-Ogooue region in Gabon
217	217		N/A	Angola	Figueredo P, Benchimol C, Lopes D et al.	Malaria Journal, 2008	Prevalence of pfmdr1, pfcrt, pfdhfr, and pfdhps mutations associated with drug resistance, in Luanda, Angola
218	218		2005	Gabon	Nsimba B, Guiyedi V, Mabika-Mamfoumbi M et al.	Malaria Journal, 2008	Sulphadoxine/pyrimethamine versus amodiaquine for treating uncomplicated childhood malaria in Gabon: A randomized trial to guide national policy
219	219	219	2002-2003	Sudan	Osman ME, Mockenhaupt FP, Bienzle U et al.	Infection, Genetics, and Evolution, 2007	Field-based evidence for linkage of mutations associated with chloroquine (pfcrt/pfmdr1) and sulfadoxine-pyrimethamine (pfdhfr/pfdhps) resistance and for the fitness cost of multiple mutations in P. falciparum
220	220	220	2005	Kenya	Zhong D, Afrane Y, Githeko A et al.	BMC Infectious Diseases, 2008	Molecular Epidemiology of drug-resistant malaria in western Kenya highlands
221	221	221	2005	Kenya	Zhong D, Afrane Y, Githeko A et al.	BMC Infectious Diseases, 2008	Molecular Epidemiology of drug-resistant malaria in western Kenya highlands
222	222	222	2005	Kenya	Zhong D, Afrane Y, Githeko A et al.	BMC Infectious Diseases, 2008	Molecular Epidemiology of drug-resistant malaria in western Kenya highlands
223	223	223	2005	Kenya	Zhong D, Afrane Y, Githeko A et al.	BMC Infectious Diseases, 2008	Molecular Epidemiology of drug-resistant malaria in western Kenya highlands
224	224	224	2005	Kenya	Zhong D, Afrane Y, Githeko A et al.	BMC Infectious Diseases, 2008	Molecular Epidemiology of drug-resistant malaria in western Kenya highlands
225	225	225	2005	Kenya	Zhong D, Afrane Y, Githeko A et al.	BMC Infectious Diseases, 2008	Molecular Epidemiology of drug-resistant malaria in western Kenya highlands
226	226		2001	Comoros	Randrianarivelojosia M, Raherinjafy R.H., Migliani R et al.	Parasite, 2004	Plasmodium falciparum resistant to chloroquine and to pyrimethamine in Comoros
			Legend
			ID	Identification number assigned to each study
			MAF	If darkened, study reported data that was summarized in the Mutant Allele Frequency Database (Supplementary Table 1)
			MGF	If darkened, Study reported data that was summarized in the Mutant Genotype Frequency Database (Supplementary Table 2)
